# Supplementary material for: Interleukin-8 in Colorectal Cancer: A Systematic Review and Meta-Analysis of Its Potential Role as a Prognostic Biomarker
Source: Biomedicines. 2022 Oct 19;10(10):2631. doi: 10.3390/biomedicines10102631 (PMC9599846; doi:10.3390/biomedicines10102631)
Supplement: Supplementary file 1 [file biomedicines-10-02631-s001.zip]

Archive with 2 entries (2 files):
- Supplementary File S1.xlsx
- Supplementary_Material_Proof.pdf
