# Supplementary material for: Interleukin-8 in Colorectal Cancer: A Systematic Review and Meta-Analysis of Its Potential Role as a Prognostic Biomarker
Source: Biomedicines. 2022 Oct 19;10(10):2631. doi: 10.3390/biomedicines10102631 (PMC9599846; doi:10.3390/biomedicines10102631)
Supplement: Supplementary file 1 [file biomedicines-10-02631-s001.zip › Supplementary File S1.xlsx]

## Sheet: normal colon tissues from GTEx
Transcript	SRR807751	SRR808638	SRR809565	SRR810153	SRR812697	SRR812721	SRR813529	SRR814108	SRR816096	SRR816794	SRR818523	SRR819486	SRR1069850	SRR1069943	SRR1069991	SRR1072578	SRR1073217	SRR1073655	SRR1073899	SRR1073971	SRR1074239	SRR1074314	SRR1074337	SRR1075078	SRR1075729	SRR1076940	SRR1077066	SRR1077380	SRR1077667	SRR1078278	SRR1078948	SRR1079567	SRR1080222	SRR1080951	SRR1081068	SRR1081116	SRR1081332	SRR1081493	SRR1081813	SRR1082238	SRR1083125	SRR1083456	SRR1083504	SRR1083678	SRR1083868	SRR1084505	SRR1085235	SRR1085259	SRR1086020
ENST00000307407.3	1.05	2.76	6.17	0.16	0.46	0.84	0.66	2.51	0.43	0.11	0.28	0.5	6.73	1.26	0.98	1.57	4.67	0.2	3.61	10.44	0.43	0.39	0.16	0.85	1.34	0.86	2.3	0.51	0.21	1.49	2.88	0.21	1.63	0.14	4.3	1.33	3.17	0.23	0.39	0.47	1.07	0.26	4.95	2.2	0.12	0.69	0.6	0.43	0.44
ENST00000401931.1	0.32	1.51	0.48	0.05	0.07	0	0.2	0.8	0.07	0	0.17	0.1	1.4	0.13	0.44	0.23	1.8	0.04	0.91	2.03	0.33	0	0.12	0.09	0.98	0	1.84	0.08	0	0	0.26	0	0.43	0.08	1.04	0.33	0.45	0	0.36	0	0.94	0.23	0.89	0.87	0	0.38	0.2	0	0
[truncated: 39 more columns]

## Sheet: colorectal cancer tissues from 
Transcript	bdbeb4d2-aa03-492f-b43c-8b1c49d5b0ee	310820cc-fc05-45c6-8f04-a44db0828686	e4d3986d-f3bd-44c2-a850-b72571bf0215	47964b92-bd93-45b1-97c9-194da4c9dccb	67cab911-4a5a-410b-87f5-22393125e768	9abef075-5168-4a66-9826-fd61c94b8f6d	44dfb04b-bb65-43b6-98b3-b34fba958e37	df99cfd8-0e22-4c24-b8e6-038fb8a9c1b8	5cd0eb59-abe2-4932-84d1-e76de485b53e	23d7ce5f-3da1-4613-9607-d64ab3798c53	e1522cf2-53d1-485b-bf05-0f06194da23e	b254c0ed-6844-4298-89a9-d436a0c38ca8	29cf10cc-a176-45f5-a570-bba7b569d4f9	4bc6fee0-71a0-43c6-a700-e3dc86865d70	778a27dd-94f3-484f-9da5-9ba003dde54d	4487f658-d3c7-4efa-bdaa-dfec82673a5e	c73b5974-5e67-41c9-b2c9-b38420465112	82bb01e9-a659-417b-b9e8-831a76277a21	5f8c2272-4530-45b3-a6d7-00de9be46d71	92962fd5-2a14-4e63-ae3f-97cdb83934ab	f53cf9e2-dcf1-4b70-b266-284dcf11f492	9774e154-3b3f-45ce-8082-243bd03a0493	ceb8591f-6ef7-46f2-b140-12d27652ccfc	82a1c742-2d97-4c7a-bf1d-ca0233c60b6c	1dc3f8d9-c9fd-4178-a0d1-520fcf2a5ebe	4c006fb2-f1e6-4d7d-b6f5-bf28b46035c0	d28cd72f-27c3-4bea-bfc1-233461270a0b	58b577ba-2193-4bfc-9363-c10652306ce6	9c1d30c4-c8f0-4ca7-bec7-243f81b7680a	151bb98d-d961-49c1-a54f-8293b3ab2ebd	64b434c0-0692-4034-9561-698a4d34629d	ab75168e-e0a3-46b9-a96f-49f383271b41	ffac8b7c-64ac-429c-800b-fb2a5b6deefe	0031d433-d703-4b2c-9fdf-2920008eb457	c3a004b4-f231-4be4-9738-2f3b6290598f	d660ee4f-58f3-4fd9-997a-6a2d0eefa66f	424f0f4a-48d0-4dfb-bee6-b45298d0b75d	b2282d62-a66d-4b64-a8c6-954e2d776358	874d730a-f299-4a0d-a582-8a1c627d1033	537507f7-d639-44b5-8725-2390fca5f6c1	b2ee51d4-301a-47f2-9be0-de43df53cad6	dd96340b-cc6f-4a3f-b441-c7af1d86684e	9fc223be-56b9-4fde-8981-806a82045236	bd33fafa-9922-4efe-9e1d-c8d8f6b8e7cc	974b1fa9-8ee7-4f02-b0ff-221fc98abe5f	a7fa7e33-58e4-4463-b697-61a9c58bf9e1	3a5a0fa3-1cbd-4123-a217-e5644dbbddde	932c2e20-510c-4aed-879e-b69d90710b64	2ee1e0d0-79f9-4e02-be27-773ee4b88320
ENST00000307407.3	2.66	0.66	11.25	29.38	21.42	11.23	14.09	19.19	47.9	235.9	10.64	196.44	11.18	34.72	5.55	84.9	9.34	1.01	1.78	352.34	26.14	26.52	114.28	134.08	47.06	1279.55	72.48	284.13	12.66	1.09	4.57	59.09	25.73	44.08	96.95	52.87	115.06	21.55	16.57	37.51	282.14	6.06	105.05	36.68	6.7	18.02	33.12	2.77	20.75
ENST00000401931.1	0.21	0	0	2.19	1.64	0.65	1.5	2.41	3.5	8.68	0.9	9.06	1.42	1.8	2.27	3.08	0.28	0.09	0	7.86	1.37	2.51	2.28	3.03	1.52	28.18	1.51	6.56	2.77	0	0.8	2.86	1.65	9.62	4.63	1.91	3.93	1.04	3.3	1.18	7.95	4.41	15	4.27	1.24	3.04	6.3	4.9	2.92
[truncated: 2 more columns]

## Sheet: GTEx sample metadata
BioSample_s	Run_s	Sample_Name_s	histological_type_s
SAMN01994148	SRR807751	GTEX-OXRK-1726-SM-3NB16	Colon
SAMN01994197	SRR808638	GTEX-NFK9-2026-SM-3LK5K	Colon
SAMN01994240	SRR809565	GTEX-O5YT-1426-SM-3MJHC	Colon
SAMN01994371	SRR810153	GTEX-PLZ6-0926-SM-3P5ZQ	Colon
SAMN01993993	SRR812697	GTEX-P4PP-1426-SM-3NM9L	Colon
SAMN01994363	SRR812721	GTEX-OIZH-1426-SM-3NB1O	Colon
SAMN01993880	SRR813529	GTEX-O5YW-1426-SM-3MJHF	Colon
SAMN01994429	SRR814108	GTEX-P78B-1726-SM-3P5ZV	Colon
SAMN01993854	SRR816096	GTEX-OXRL-1426-SM-3NM9E	Colon
SAMN01994245	SRR816794	GTEX-PLZ5-1126-SM-3P613	Colon
SAMN01993851	SRR818523	GTEX-OHPM-1426-SM-3TW8Y	Colon
SAMN01993905	SRR819486	GTEX-P4QT-1426-SM-3NMCX	Colon
SAMN02465474	SRR1069850	GTEX-XGQ4-1226-SM-4AT67	Colon
SAMN02465783	SRR1069943	GTEX-VJYA-2126-SM-4KL1O	Colon
SAMN02465780	SRR1069991	GTEX-PWN1-1426-SM-48TDF	Colon
SAMN02465756	SRR1072578	GTEX-SE5C-1526-SM-4BRWU	Colon
SAMN02465731	SRR1073217	GTEX-XMK1-1726-SM-4B64Z	Colon
SAMN02465880	SRR1073655	GTEX-Q734-1126-SM-48TZY	Colon
SAMN02465109	SRR1073899	GTEX-SNOS-1226-SM-4DM5H	Colon
SAMN02464896	SRR1073971	GTEX-TKQ1-0626-SM-4DXTS	Colon
SAMN02465164	SRR1074239	GTEX-R53T-1326-SM-48FCQ	Colon
SAMN02465405	SRR1074314	GTEX-UJHI-1126-SM-4IHLN	Colon
SAMN02465991	SRR1074337	GTEX-XAJ8-0726-SM-47JY5	Colon
SAMN02464797	SRR1075078	GTEX-VJYA-2026-SM-4KL1K	Colon
SAMN02465424	SRR1075729	GTEX-UPIC-1726-SM-4IHKG	Colon
SAMN02465684	SRR1076940	GTEX-T6MO-0826-SM-4DM51	Colon
SAMN02464931	SRR1077066	GTEX-XXEK-1926-SM-4BRVD	Colon
SAMN02465234	SRR1077380	GTEX-X4EO-2726-SM-4E3HS	Colon
SAMN02465279	SRR1077667	GTEX-TML8-1326-SM-4DXTO	Colon
SAMN02465744	SRR1078278	GTEX-S7SF-1926-SM-4AT5B	Colon
SAMN02465562	SRR1078948	GTEX-QDVJ-1326-SM-48U1X	Colon
SAMN02465730	SRR1079567	GTEX-QCQG-1626-SM-48U26	Colon
SAMN02464765	SRR1080222	GTEX-PWOO-1326-SM-48TCJ	Colon
SAMN02465270	SRR1080951	GTEX-XUJ4-2026-SM-4BOOW	Colon
SAMN02465039	SRR1081068	GTEX-XXEK-1826-SM-4BRVC	Colon
SAMN02465894	SRR1081116	GTEX-XBED-1526-SM-4AT5W	Colon
SAMN02465383	SRR1081332	GTEX-PWCY-1026-SM-48TD4	Colon
SAMN02465926	SRR1081493	GTEX-WFG7-1526-SM-4LVMG	Colon
SAMN02465951	SRR1081813	GTEX-XYKS-2226-SM-4E3IU	Colon
SAMN02465720	SRR1082238	GTEX-S4P3-1226-SM-4AD4Y	Colon
SAMN02466007	SRR1083125	GTEX-Q2AH-1226-SM-48TZL	Colon
SAMN02466094	SRR1083456	GTEX-T5JW-1126-SM-4DM5V	Colon
SAMN02465141	SRR1083504	GTEX-WFG8-1726-SM-4LVM6	Colon
SAMN02464859	SRR1083678	GTEX-XBED-1726-SM-47JYO	Colon
SAMN02464944	SRR1083868	GTEX-W5WG-2426-SM-4LMI6	Colon
SAMN02464770	SRR1084505	GTEX-W5WG-2026-SM-4LMIB	Colon
SAMN02465923	SRR1085235	GTEX-QDVN-1326-SM-48TZ3	Colon
SAMN02465865	SRR1085259	GTEX-WH7G-1326-SM-4LVMS	Colon
SAMN02464901	SRR1086020	GTEX-XUJ4-2126-SM-4BOOX	Colon
SAMN02465465	SRR1086164	GTEX-RM2N-0926-SM-48FD1	Colon
SAMN02465086	SRR1087271	GTEX-XQ8I-2326-SM-4BOQC	Colon
SAMN02465154	SRR1087704	GTEX-S4Q7-0826-SM-4AD5E	Colon
SAMN02466101	SRR1087752	GTEX-SNMC-1126-SM-4DM5M	Colon
SAMN02465123	SRR1089207	GTEX-UJMC-1326-SM-4IHLS	Colon
SAMN02465505	SRR1090119	GTEX-XUW1-1926-SM-4BOP1	Colon
SAMN02465177	SRR1090334	GTEX-S341-1426-SM-4AD6U	Colon
SAMN02465350	SRR1090383	GTEX-XUZC-1326-SM-4BRV2	Colon
SAMN02465936	SRR1090431	GTEX-XUW1-1826-SM-4BOQD	Colon
SAMN02465005	SRR1090626	GTEX-RU1J-1326-SM-46MUL	Colon
SAMN02464856	SRR1091054	GTEX-QLQW-0426-SM-447A7	Colon
SAMN02465091	SRR1091524	GTEX-X5EB-1126-SM-46MVV	Colon
SAMN02465550	SRR1092397	GTEX-XPVG-1826-SM-4B64X	Colon
SAMN02465096	SRR1092493	GTEX-XUZC-1526-SM-4BRV4	Colon
SAMN02464784	SRR1092749	GTEX-R55G-1226-SM-48FDC	Colon
SAMN02464949	SRR1093366	GTEX-XV7Q-2226-SM-4BRVY	Colon
SAMN02466145	SRR1095675	GTEX-U3ZM-1126-SM-4DXUB	Colon
SAMN02464967	SRR1096924	GTEX-XAJ8-0426-SM-47JYJ	Colon
SAMN02465816	SRR1097525	GTEX-R55C-1126-SM-48FCJ	Colon
SAMN02465690	SRR1097708	GTEX-TKQ2-1326-SM-4DXT9	Colon
SAMN02466078	SRR1097811	GTEX-QMRM-1226-SM-447C6	Colon
SAMN02465172	SRR1098002	GTEX-PX3G-1426-SM-48U1J	Colon
SAMN02465563	SRR1098098	GTEX-WEY5-1426-SM-4LMJ3	Colon
SAMN02465088	SRR1098660	GTEX-WFON-1426-SM-4LVMT	Colon
SAMN02464990	SRR1099354	GTEX-Q2AI-0926-SM-48U1F	Colon
SAMN02465917	SRR1099451	GTEX-V955-1626-SM-4JBHJ	Colon
SAMN02465830	SRR1099765	GTEX-R55D-1826-SM-48FEF	Colon
SAMN02465075	SRR1099931	GTEX-XQ8I-2126-SM-4BOOM	Colon
SAMN02464743	SRR1100395	GTEX-XV7Q-2126-SM-4BRVX	Colon
SAMN02464921	SRR1101280	GTEX-X5EB-0926-SM-46MVT	Colon
SAMN02465227	SRR1101741	GTEX-S4UY-0826-SM-4AD4Z	Colon
SAMN02465829	SRR1102176	GTEX-RWS6-1826-SM-47JXX	Colon
SAMN02464997	SRR1102198	GTEX-WFON-1326-SM-4LVMN	Colon
SAMN02464737	SRR1102224	GTEX-V955-1726-SM-4JBHF	Colon
SAMN02465790	SRR1102998	GTEX-WFG7-1626-SM-4LVMF	Colon
SAMN02465382	SRR1103072	GTEX-U3ZH-1326-SM-4DXSF	Colon
SAMN02465497	SRR1105033	GTEX-S3XE-1126-SM-4AD4N	Colon
SAMN02465449	SRR1120733	GTEX-U4B1-1126-SM-4DXV3	Colon
SAMN02464763	SRR1120891	GTEX-U3ZN-2126-SM-4DXU1	Colon

## Sheet: PCAWG sample metadata
aliquot_id	study	project_code	icgc_donor_id	icgc_specimen_id	icgc_sample_id	submitted_donor_id	submitted_specimen_id	submitted_sample_id	specimen_type	donor_id	specimen_id	sample_id	date	file_name	filesize	md5_checksum	analysis_id	uri	center_name	platform	platform_model	lib_id	rg_label	files	pilot_63	library_strategy	is_tumour	file_type	unique_donor_id	wgs_white_black_gray	wgs_exclusion_white_gray	donor_unique_id	tcga_donor_uuid	donor_sex	donor_vital_status	donor_diagnosis_icd10	donor_age_at_diagnosis	donor_survival_time	donor_interval_of_last_followup	donor_wgs_included_excluded	tcga_specimen_uuid	tcga_sample_uuid	organ_system	histology_abbreviation	histology_tier1	histology_tier2	histology_tier3	histology_tier4	tumour_histological_code
bdbeb4d2-aa03-492f-b43c-8b1c49d5b0ee	Colon Adenocarcinoma - TCGA, US	COAD-US	DO10172	SP22031	SA112949	58facedb-fcb8-4ecf-8338-2bfa4947acef	d67fc406-7974-433e-896d-57197eced52b	bdbeb4d2-aa03-492f-b43c-8b1c49d5b0ee	Primary tumour - solid tissue	58facedb-fcb8-4ecf-8338-2bfa4947acef	d67fc406-7974-433e-896d-57197eced52b	TCGA-A6-6141-01A-11R-1774-07	2013-09-15T02:26:01Z	UNCID_2185578.bdbeb4d2-aa03-492f-b43c-8b1c49d5b0ee.121211_UNC16-SN851_0199_BD1KLUACXX_8_GATCAG.tar.gz	4038257071	5731524801fd9b7725a69868f970e2e9	49dcf9dd-a058-47de-bf9e-9e90f4cff877	https://cghub.ucsc.edu/cghub/data/analysis/download/49dcf9dd-a058-47de-bf9e-9e90f4cff877	UNC-LCCC	ILLUMINA	Illumina HiSeq 2000	UNCID:975937-1791550	121211_UNC16-SN851_0199_BD1KLUACXX_8_GATCAG	121211_UNC16-SN851_0199_BD1KLUACXX_GATCAG_L008	FALSE	RNA-Seq	yes	fastq	COAD-US::58facedb-fcb8-4ecf-8338-2bfa4947acef	Whitelist	Whitelist	COAD-US::58facedb-fcb8-4ecf-8338-2bfa4947acef	58facedb-fcb8-4ecf-8338-2bfa4947acef	male	alive	C18.9	31		130	Included	d67fc406-7974-433e-896d-57197eced52b	00aa769d-622c-433e-8a8a-63fb5c41ea42	LARGE INTESTINE, (EXCL. APPENDIX)	ColoRect-AdenoCA	ENDODERM	Colon/Rectum	Adenocarcinoma	Adenocarcinoma	'8140/3
310820cc-fc05-45c6-8f04-a44db0828686	Colon Adenocarcinoma - TCGA, US	COAD-US	DO10486	SP22750	SA121756	ddf69ed9-4c53-48b8-9f01-495bd60c3425	a657afdb-5322-454f-8dd7-8397291401c5	310820cc-fc05-45c6-8f04-a44db0828686	Primary tumour - solid tissue	ddf69ed9-4c53-48b8-9f01-495bd60c3425	a657afdb-5322-454f-8dd7-8397291401c5	TCGA-AA-3514-01A-02R-0821-07	2013-10-04T09:20:02Z	UNCID_2216552.310820cc-fc05-45c6-8f04-a44db0828686.100902_UNC7-RDR3001641_00025_FC_62EPOAAXX_3.tar.gz	1707489336	3aa49fc647d0bd7f67691a3ade1fc780	0615cb1b-cdac-4967-815e-723f1c914ccc	https://cghub.ucsc.edu/cghub/data/analysis/download/0615cb1b-cdac-4967-815e-723f1c914ccc	UNC-LCCC	ILLUMINA	Illumina Genome Analyzer II	UNCID:7-26499	100902_UNC7-RDR3001641_00025_FC_62EPOAAXX_3	100902_UNC7-RDR3001641_00025_FC_62EPOAAXX.3	FALSE	RNA-Seq	yes	fastq	COAD-US::ddf69ed9-4c53-48b8-9f01-495bd60c3425	Whitelist	Whitelist	COAD-US::ddf69ed9-4c53-48b8-9f01-495bd60c3425	ddf69ed9-4c53-48b8-9f01-495bd60c3425	female	alive	C18.9	81		0	Included	a657afdb-5322-454f-8dd7-8397291401c5	a0f94565-9169-49ee-8e6a-21bdc43d9de6	LARGE INTESTINE, (EXCL. APPENDIX)	ColoRect-AdenoCA	ENDODERM	Colon/Rectum	Adenocarcinoma	Adenocarcinoma	'8140/3
e4d3986d-f3bd-44c2-a850-b72571bf0215	Colon Adenocarcinoma - TCGA, US	COAD-US	DO10631	SP23078	SA126301	f87c6dcc-1a9e-4df5-962c-1f946e2611f8	bfc99c6d-7791-4037-9c74-a74be68e616a	e4d3986d-f3bd-44c2-a850-b72571bf0215	Primary tumour - solid tissue	f87c6dcc-1a9e-4df5-962c-1f946e2611f8	bfc99c6d-7791-4037-9c74-a74be68e616a	TCGA-AA-A01T-01A-21R-A16W-07	2013-09-28T12:26:02Z	UNCID_2206850.e4d3986d-f3bd-44c2-a850-b72571bf0215.110823_UNC2-RDR300275_00083_FC_631M4AAXX_1.tar.gz	1460837756	46293d436f235442dbd7f021c7d6afb0	63326dc4-305f-4fc1-b54c-1ad38a9aad40	https://cghub.ucsc.edu/cghub/data/analysis/download/63326dc4-305f-4fc1-b54c-1ad38a9aad40	UNC-LCCC	ILLUMINA	Illumina Genome Analyzer II	UNCID:7-428670	110823_UNC2-RDR300275_00083_FC_631M4AAXX_1	110823_UNC2-RDR300275_00083_FC_631M4AAXX.1	FALSE	RNA-Seq	yes	fastq	COAD-US::f87c6dcc-1a9e-4df5-962c-1f946e2611f8	Whitelist	Whitelist	COAD-US::f87c6dcc-1a9e-4df5-962c-1f946e2611f8	f87c6dcc-1a9e-4df5-962c-1f946e2611f8	female	alive	C18.7	63		31	Included	bfc99c6d-7791-4037-9c74-a74be68e616a	75ad15b9-8f9c-40c1-9ca6-1e8454fbd310	LARGE INTESTINE, (EXCL. APPENDIX)	ColoRect-AdenoCA	ENDODERM	Colon/Rectum	Adenocarcinoma	Adenocarcinoma	'8140/3
47964b92-bd93-45b1-97c9-194da4c9dccb	Colon Adenocarcinoma - TCGA, US	COAD-US	DO44086	SP96110	SA491165	490eabca-4575-4bd6-9604-6b6e23d069ce	9f5ad422-c94d-4914-b6f0-071596ecb589	47964b92-bd93-45b1-97c9-194da4c9dccb	Primary tumour - solid tissue	490eabca-4575-4bd6-9604-6b6e23d069ce	9f5ad422-c94d-4914-b6f0-071596ecb589	TCGA-NH-A50T-01A-11R-A28H-07	2013-09-20T07:21:01Z	UNCID_2167676.47964b92-bd93-45b1-97c9-194da4c9dccb.130716_UNC9-SN296_0384_BC289MACXX_8_GCCAAT.tar.gz	6445768861	279873bf8386bc279727b8158e16ab53	1562f565-a000-437c-a9c8-f058639023b4	https://cghub.ucsc.edu/cghub/data/analysis/download/1562f565-a000-437c-a9c8-f058639023b4	UNC-LCCC	ILLUMINA	Illumina HiSeq 2000	UNCID:975937-2116373	130716_UNC9-SN296_0384_BC289MACXX_8_GCCAAT	130716_UNC9-SN296_0384_BC289MACXX_GCCAAT_L008	FALSE	RNA-Seq	yes	fastq	COAD-US::490eabca-4575-4bd6-9604-6b6e23d069ce	Whitelist	Whitelist	COAD-US::490eabca-4575-4bd6-9604-6b6e23d069ce	490eabca-4575-4bd6-9604-6b6e23d069ce	female	alive	C18.5	68		125	Included	9f5ad422-c94d-4914-b6f0-071596ecb589	8a929c55-35a6-4645-bb70-4b85d281b139	LARGE INTESTINE, (EXCL. APPENDIX)	ColoRect-AdenoCA	ENDODERM	Colon/Rectum	Adenocarcinoma	Adenocarcinoma	'8140/3
67cab911-4a5a-410b-87f5-22393125e768	Colon Adenocarcinoma - TCGA, US	COAD-US	DO44087	SP96112	SA491198	857a5889-19e7-4208-8362-f1377c408037	ed37a5c0-341c-4ecc-8fb8-4b705e76e2af	67cab911-4a5a-410b-87f5-22393125e768	Primary tumour - solid tissue	857a5889-19e7-4208-8362-f1377c408037	ed37a5c0-341c-4ecc-8fb8-4b705e76e2af	TCGA-A6-A567-01A-31R-A28H-07	2013-09-20T17:59:01Z	UNCID_2167681.67cab911-4a5a-410b-87f5-22393125e768.130716_UNC9-SN296_0384_BC289MACXX_5_AGTTCC.tar.gz	2604407492	227c5827aa2558feb03eed6cac45f3bb	d59606de-39e0-4117-88ee-049d5c6b012e	https://cghub.ucsc.edu/cghub/data/analysis/download/d59606de-39e0-4117-88ee-049d5c6b012e	UNC-LCCC	ILLUMINA	Illumina HiSeq 2000	UNCID:975937-2116353	130716_UNC9-SN296_0384_BC289MACXX_5_AGTTCC	130716_UNC9-SN296_0384_BC289MACXX_AGTTCC_L005	FALSE	RNA-Seq	yes	fastq	COAD-US::857a5889-19e7-4208-8362-f1377c408037	Whitelist	Whitelist	COAD-US::857a5889-19e7-4208-8362-f1377c408037	857a5889-19e7-4208-8362-f1377c408037	male	deceased	C18.7	56	1881		Included	ed37a5c0-341c-4ecc-8fb8-4b705e76e2af	05486349-24a4-4931-bf5f-c9fefe369af2	LARGE INTESTINE, (EXCL. APPENDIX)	ColoRect-AdenoCA	ENDODERM	Colon/Rectum	Adenocarcinoma	Adenocarcinoma	'8140/3
9abef075-5168-4a66-9826-fd61c94b8f6d	Colon Adenocarcinoma - TCGA, US	COAD-US	DO44088	SP96114	SA491218	c83d38fc-e011-4f75-a100-96513611f3e9	69ef3e70-5d7a-4e30-abde-0f9f76ea3141	9abef075-5168-4a66-9826-fd61c94b8f6d	Primary tumour - solid tissue	c83d38fc-e011-4f75-a100-96513611f3e9	69ef3e70-5d7a-4e30-abde-0f9f76ea3141	TCGA-QG-A5YV-01A-11R-A28H-07	2013-09-21T00:36:01Z	UNCID_2167534.9abef075-5168-4a66-9826-fd61c94b8f6d.130805_UNC9-SN296_0389_AC2AVJACXX_7_ATCACG.tar.gz	6160679518	122950701ce0b2e250129c096b5cbddb	b3e63ab6-760c-4e1b-9f14-71b31e73530c	https://cghub.ucsc.edu/cghub/data/analysis/download/b3e63ab6-760c-4e1b-9f14-71b31e73530c	UNC-LCCC	ILLUMINA	Illumina HiSeq 2000	UNCID:975937-2149696	130805_UNC9-SN296_0389_AC2AVJACXX_7_ATCACG	130805_UNC9-SN296_0389_AC2AVJACXX_ATCACG_L007	FALSE	RNA-Seq	yes	fastq	COAD-US::c83d38fc-e011-4f75-a100-96513611f3e9	Whitelist	Whitelist	COAD-US::c83d38fc-e011-4f75-a100-96513611f3e9	c83d38fc-e011-4f75-a100-96513611f3e9	female	alive	C18.7	64		821	Included	69ef3e70-5d7a-4e30-abde-0f9f76ea3141	e3ef5cad-4d6e-4f04-babb-a908ee02644b	LARGE INTESTINE, (EXCL. APPENDIX)	ColoRect-AdenoCA	ENDODERM	Colon/Rectum	Adenocarcinoma	Adenocarcinoma	'8140/3
44dfb04b-bb65-43b6-98b3-b34fba958e37	Colon Adenocarcinoma - TCGA, US	COAD-US	DO44089	SP96116	SA491109	e8ec26bd-c88d-42b9-ac8a-ab121b8140f8	c48314ee-c778-4b82-8e5a-4923df4c8413	44dfb04b-bb65-43b6-98b3-b34fba958e37	Primary tumour - solid tissue	e8ec26bd-c88d-42b9-ac8a-ab121b8140f8	c48314ee-c778-4b82-8e5a-4923df4c8413	TCGA-AD-A5EK-01A-11R-A28H-07	2013-09-20T07:12:01Z	UNCID_2167678.44dfb04b-bb65-43b6-98b3-b34fba958e37.130716_UNC9-SN296_0384_BC289MACXX_6_ACAGTG.tar.gz	7091279909	0b37bd76243163e1eaaf7be82e981203	9fe898c6-e926-4ffe-8b87-2c14d8d57fb3	https://cghub.ucsc.edu/cghub/data/analysis/download/9fe898c6-e926-4ffe-8b87-2c14d8d57fb3	UNC-LCCC	ILLUMINA	Illumina HiSeq 2000	UNCID:975937-2116361	130716_UNC9-SN296_0384_BC289MACXX_6_ACAGTG	130716_UNC9-SN296_0384_BC289MACXX_ACAGTG_L006	FALSE	RNA-Seq	yes	fastq	COAD-US::e8ec26bd-c88d-42b9-ac8a-ab121b8140f8	Whitelist	Whitelist	COAD-US::e8ec26bd-c88d-42b9-ac8a-ab121b8140f8	e8ec26bd-c88d-42b9-ac8a-ab121b8140f8	male	alive	C18.2	51		13	Included	c48314ee-c778-4b82-8e5a-4923df4c8413	d0a0d845-32e2-4590-b909-29bd27b92900	LARGE INTESTINE, (EXCL. APPENDIX)	ColoRect-AdenoCA	ENDODERM	Colon/Rectum	Adenocarcinoma	Adenocarcinoma	'8140/3
df99cfd8-0e22-4c24-b8e6-038fb8a9c1b8	Colon Adenocarcinoma - TCGA, US	COAD-US	DO44090	SP96118	SA491125	dd7a53ee-cb08-40c4-9935-51d1ca17e9e8	87a57810-8b62-4af1-adb9-4715a71ed632	df99cfd8-0e22-4c24-b8e6-038fb8a9c1b8	Primary tumour - solid tissue	dd7a53ee-cb08-40c4-9935-51d1ca17e9e8	87a57810-8b62-4af1-adb9-4715a71ed632	TCGA-A6-A565-01A-31R-A28H-07	2013-09-20T18:12:01Z	UNCID_2167683.df99cfd8-0e22-4c24-b8e6-038fb8a9c1b8.130716_UNC9-SN296_0384_BC289MACXX_4_CTTGTA.tar.gz	8273269807	2080fd6b8d9457793e7ba6acd760a4be	8ebd29b8-06ae-451a-a5e3-6a764c9e55f4	https://cghub.ucsc.edu/cghub/data/analysis/download/8ebd29b8-06ae-451a-a5e3-6a764c9e55f4	UNC-LCCC	ILLUMINA	Illumina HiSeq 2000	UNCID:975937-2116351	130716_UNC9-SN296_0384_BC289MACXX_4_CTTGTA	130716_UNC9-SN296_0384_BC289MACXX_CTTGTA_L004	FALSE	RNA-Seq	yes	fastq	COAD-US::dd7a53ee-cb08-40c4-9935-51d1ca17e9e8	Whitelist	Whitelist	COAD-US::dd7a53ee-cb08-40c4-9935-51d1ca17e9e8	dd7a53ee-cb08-40c4-9935-51d1ca17e9e8	female	deceased	C18.4	34	494		Included	87a57810-8b62-4af1-adb9-4715a71ed632	63bc376e-5a3d-44fd-8d77-686dfc41e458	LARGE INTESTINE, (EXCL. APPENDIX)	ColoRect-AdenoCA	ENDODERM	Colon/Rectum	Adenocarcinoma	Adenocarcinoma, mucinous	'8480/3
5cd0eb59-abe2-4932-84d1-e76de485b53e	Colon Adenocarcinoma - TCGA, US	COAD-US	DO44091	SP96120	SA491146	d8e9ea52-ff28-4626-baa3-71350fd53ddf	52efbeb4-7b23-4c49-92f9-931a3eb99055	5cd0eb59-abe2-4932-84d1-e76de485b53e	Primary tumour - solid tissue	d8e9ea52-ff28-4626-baa3-71350fd53ddf	52efbeb4-7b23-4c49-92f9-931a3eb99055	TCGA-AY-A54L-01A-11R-A28H-07	2014-01-13T19:45:02Z	UNCID_2263872.5cd0eb59-abe2-4932-84d1-e76de485b53e.130716_UNC9-SN296_0384_BC289MACXX_6_ACTTGA.tar.gz	6436899093	bd996df3468b64c849e0542de2b08438	68a0aeca-6541-40cb-8777-159658573e65	https://cghub.ucsc.edu/cghub/data/analysis/download/68a0aeca-6541-40cb-8777-159658573e65	UNC-LCCC	ILLUMINA	Illumina HiSeq 2000	UNCID:975937-2116363	130716_UNC9-SN296_0384_BC289MACXX_6_ACTTGA	130716_UNC9-SN296_0384_BC289MACXX_ACTTGA_L006	FALSE	RNA-Seq	yes	fastq	COAD-US::d8e9ea52-ff28-4626-baa3-71350fd53ddf	Whitelist	Whitelist	COAD-US::d8e9ea52-ff28-4626-baa3-71350fd53ddf	d8e9ea52-ff28-4626-baa3-71350fd53ddf	female	alive	C18.3	74		158	Included	52efbeb4-7b23-4c49-92f9-931a3eb99055	080ecc31-756a-4a1b-a51e-d632ac8219f7	LARGE INTESTINE, (EXCL. APPENDIX)	ColoRect-AdenoCA	ENDODERM	Colon/Rectum	Adenocarcinoma	Adenocarcinoma	'8140/3
23d7ce5f-3da1-4613-9607-d64ab3798c53	Colon Adenocarcinoma - TCGA, US	COAD-US	DO44092	SP96122	SA491178	790266bc-c252-43f4-85d1-1b06ee529cf8	615fdee9-637e-45c6-8909-36b9201a8eb7	23d7ce5f-3da1-4613-9607-d64ab3798c53	Primary tumour - solid tissue	790266bc-c252-43f4-85d1-1b06ee529cf8	615fdee9-637e-45c6-8909-36b9201a8eb7	TCGA-A6-A566-01A-11R-A28H-07	2013-09-20T17:51:01Z	UNCID_2167682.23d7ce5f-3da1-4613-9607-d64ab3798c53.130716_UNC9-SN296_0384_BC289MACXX_4_TAGCTT.tar.gz	4472992280	820435e901e1e0b2047c6f3b16a9a0f4	76775244-8b7e-4ad8-b02a-831d24df2928	https://cghub.ucsc.edu/cghub/data/analysis/download/76775244-8b7e-4ad8-b02a-831d24df2928	UNC-LCCC	ILLUMINA	Illumina HiSeq 2000	UNCID:975937-2116349	130716_UNC9-SN296_0384_BC289MACXX_4_TAGCTT	130716_UNC9-SN296_0384_BC289MACXX_TAGCTT_L004	FALSE	RNA-Seq	yes	fastq	COAD-US::790266bc-c252-43f4-85d1-1b06ee529cf8	Whitelist	Whitelist	COAD-US::790266bc-c252-43f4-85d1-1b06ee529cf8	790266bc-c252-43f4-85d1-1b06ee529cf8	female	deceased	C18.6	55	758		Included	615fdee9-637e-45c6-8909-36b9201a8eb7	492b4e58-12e2-47b2-bd47-28f8607072fa	LARGE INTESTINE, (EXCL. APPENDIX)	ColoRect-AdenoCA	ENDODERM	Colon/Rectum	Adenocarcinoma	Adenocarcinoma, mucinous	'8480/3
e1522cf2-53d1-485b-bf05-0f06194da23e	Colon Adenocarcinoma - TCGA, US	COAD-US	DO44093	SP96124	SA491189	300fff5a-0f61-402d-b845-3938ba7b1294	346253c0-8e8b-459b-a6d5-03da9586578f	e1522cf2-53d1-485b-bf05-0f06194da23e	Primary tumour - solid tissue	300fff5a-0f61-402d-b845-3938ba7b1294	346253c0-8e8b-459b-a6d5-03da9586578f	TCGA-QG-A5YX-01A-11R-A28H-07	2013-09-21T00:02:02Z	UNCID_2167542.e1522cf2-53d1-485b-bf05-0f06194da23e.130718_UNC11-SN627_0315_AD2AVLACXX_3_GATCAG.tar.gz	5959048187	f35455d110a2b1c62e86fbc566ad84fc	2d1855be-6a4f-423e-94c3-6135813296b9	https://cghub.ucsc.edu/cghub/data/analysis/download/2d1855be-6a4f-423e-94c3-6135813296b9	UNC-LCCC	ILLUMINA	Illumina HiSeq 2000	UNCID:975937-2122682	130718_UNC11-SN627_0315_AD2AVLACXX_3_GATCAG	130718_UNC11-SN627_0315_AD2AVLACXX_GATCAG_L003	FALSE	RNA-Seq	yes	fastq	COAD-US::300fff5a-0f61-402d-b845-3938ba7b1294	Whitelist	Whitelist	COAD-US::300fff5a-0f61-402d-b845-3938ba7b1294	300fff5a-0f61-402d-b845-3938ba7b1294	female	alive	C18.7	61		526	Included	346253c0-8e8b-459b-a6d5-03da9586578f	10ad692b-4c3d-42de-9b5e-4968441388b3	LARGE INTESTINE, (EXCL. APPENDIX)	ColoRect-AdenoCA	ENDODERM	Colon/Rectum	Adenocarcinoma	Adenocarcinoma	'8140/3
b254c0ed-6844-4298-89a9-d436a0c38ca8	Colon Adenocarcinoma - TCGA, US	COAD-US	DO44094	SP96126	SA491208	d3b7ada6-5395-4212-a921-8e97c92b605d	a7a71b11-5e34-49a4-8d54-be27d9c8daf0	b254c0ed-6844-4298-89a9-d436a0c38ca8	Primary tumour - solid tissue	d3b7ada6-5395-4212-a921-8e97c92b605d	a7a71b11-5e34-49a4-8d54-be27d9c8daf0	TCGA-NH-A50V-01A-11R-A28H-07	2013-09-20T07:35:02Z	UNCID_2167675.b254c0ed-6844-4298-89a9-d436a0c38ca8.130716_UNC9-SN296_0384_BC289MACXX_8_TGACCA.tar.gz	6603218700	46bb981f2d996cb0fceeb34c40707c1a	88c66027-f9bb-43f3-af2a-37acff4c3c03	https://cghub.ucsc.edu/cghub/data/analysis/download/88c66027-f9bb-43f3-af2a-37acff4c3c03	UNC-LCCC	ILLUMINA	Illumina HiSeq 2000	UNCID:975937-2116375	130716_UNC9-SN296_0384_BC289MACXX_8_TGACCA	130716_UNC9-SN296_0384_BC289MACXX_TGACCA_L008	FALSE	RNA-Seq	yes	fastq	COAD-US::d3b7ada6-5395-4212-a921-8e97c92b605d	Whitelist	Whitelist	COAD-US::d3b7ada6-5395-4212-a921-8e97c92b605d	d3b7ada6-5395-4212-a921-8e97c92b605d	male	alive	C18.0	69		154	Included	a7a71b11-5e34-49a4-8d54-be27d9c8daf0	55345803-83d4-4fdb-b0ee-328753801da1	LARGE INTESTINE, (EXCL. APPENDIX)	ColoRect-AdenoCA	ENDODERM	Colon/Rectum	Adenocarcinoma	Adenocarcinoma	'8140/3
29cf10cc-a176-45f5-a570-bba7b569d4f9	Colon Adenocarcinoma - TCGA, US	COAD-US	DO44095	SP96129	SA491228	74a0264d-1d31-430d-9a88-e7334c8aa96c	4425892c-8c35-4f6c-b531-1ec510ad19d2	29cf10cc-a176-45f5-a570-bba7b569d4f9	Primary tumour - solid tissue	74a0264d-1d31-430d-9a88-e7334c8aa96c	4425892c-8c35-4f6c-b531-1ec510ad19d2	TCGA-A6-A56B-01A-31R-A28H-07	2013-09-20T17:59:01Z	UNCID_2167680.29cf10cc-a176-45f5-a570-bba7b569d4f9.130716_UNC9-SN296_0384_BC289MACXX_5_CCGTCC.tar.gz	2203783358	d22783988c0a8c6526e2147fcf87ec36	ef3dceba-8b56-470a-8a08-d82b4da7d5d6	https://cghub.ucsc.edu/cghub/data/analysis/download/ef3dceba-8b56-470a-8a08-d82b4da7d5d6	UNC-LCCC	ILLUMINA	Illumina HiSeq 2000	UNCID:975937-2116355	130716_UNC9-SN296_0384_BC289MACXX_5_CCGTCC	130716_UNC9-SN296_0384_BC289MACXX_CCGTCC_L005	FALSE	RNA-Seq	yes	fastq	COAD-US::74a0264d-1d31-430d-9a88-e7334c8aa96c	Whitelist	Whitelist	COAD-US::74a0264d-1d31-430d-9a88-e7334c8aa96c	74a0264d-1d31-430d-9a88-e7334c8aa96c	male	alive	C18.7	57		1595	Included	4425892c-8c35-4f6c-b531-1ec510ad19d2	d3d65db3-36f9-41c7-8e5e-1683ce94dfcb	LARGE INTESTINE, (EXCL. APPENDIX)	ColoRect-AdenoCA	ENDODERM	Colon/Rectum	Adenocarcinoma	Adenocarcinoma	'8140/3
4bc6fee0-71a0-43c6-a700-e3dc86865d70	Colon Adenocarcinoma - TCGA, US	COAD-US	DO7801	SP16886	SA92191	df5ab6cc-6f68-4b6b-95e2-954c6b57ba9c	f235afbb-dc2a-41dd-b373-77c0aacefb37	4bc6fee0-71a0-43c6-a700-e3dc86865d70	Primary tumour - solid tissue	df5ab6cc-6f68-4b6b-95e2-954c6b57ba9c	f235afbb-dc2a-41dd-b373-77c0aacefb37	TCGA-CA-6718-01A-11R-1839-07	2013-09-14T07:38:01Z	UNCID_2184526.4bc6fee0-71a0-43c6-a700-e3dc86865d70.130205_UNC11-SN627_0280_AC1NEKACXX_6_GATCAG.tar.gz	5402788665	a35614a26b553c0a202e6203dca5bc48	6b3d0323-a036-48ea-9f54-3c769709567b	https://cghub.ucsc.edu/cghub/data/analysis/download/6b3d0323-a036-48ea-9f54-3c769709567b	UNC-LCCC	ILLUMINA	Illumina HiSeq 2000	UNCID:975937-1871075	130205_UNC11-SN627_0280_AC1NEKACXX_6_GATCAG	130205_UNC11-SN627_0280_AC1NEKACXX_GATCAG_L006	FALSE	RNA-Seq	yes	fastq	COAD-US::df5ab6cc-6f68-4b6b-95e2-954c6b57ba9c	Whitelist	Whitelist	COAD-US::df5ab6cc-6f68-4b6b-95e2-954c6b57ba9c	df5ab6cc-6f68-4b6b-95e2-954c6b57ba9c	male	alive	C18.9	46		3	Included	f235afbb-dc2a-41dd-b373-77c0aacefb37	0980e7fd-051d-45e9-9ca6-2baf073da4e8	LARGE INTESTINE, (EXCL. APPENDIX)	ColoRect-AdenoCA	ENDODERM	Colon/Rectum	Adenocarcinoma	Adenocarcinoma	'8140/3
778a27dd-94f3-484f-9da5-9ba003dde54d	Colon Adenocarcinoma - TCGA, US	COAD-US	DO7822	SP16934	SA93164	0cb0dac8-4ce2-444a-b1ae-1550e065b4d9	8816f14d-9fbb-4033-9ca4-6ca0db66161a	778a27dd-94f3-484f-9da5-9ba003dde54d	Primary tumour - solid tissue	0cb0dac8-4ce2-444a-b1ae-1550e065b4d9	8816f14d-9fbb-4033-9ca4-6ca0db66161a	TCGA-AA-A01V-01A-23R-A083-07	2013-10-03T13:55:01Z	UNCID_2213921.778a27dd-94f3-484f-9da5-9ba003dde54d.110215_UNC2-RDR300275_00051_FC_62J8GAAXX_2.tar.gz	1920210365	cba1c8701fb717bda60b4fa569ee6216	95e480e7-b399-43c7-8cf5-8b19f2f8d2af	https://cghub.ucsc.edu/cghub/data/analysis/download/95e480e7-b399-43c7-8cf5-8b19f2f8d2af	UNC-LCCC	ILLUMINA	Illumina Genome Analyzer II	UNCID:7-125487	110215_UNC2-RDR300275_00051_FC_62J8GAAXX_2	110215_UNC2-RDR300275_00051_FC_62J8GAAXX.2	TRUE	RNA-Seq	yes	fastq	COAD-US::0cb0dac8-4ce2-444a-b1ae-1550e065b4d9	Whitelist	Whitelist	COAD-US::0cb0dac8-4ce2-444a-b1ae-1550e065b4d9	0cb0dac8-4ce2-444a-b1ae-1550e065b4d9	male	alive	C18.0	59		31	Included	8816f14d-9fbb-4033-9ca4-6ca0db66161a	31f02f48-44a4-445e-ac3d-e9bf3d8d25a2	LARGE INTESTINE, (EXCL. APPENDIX)	ColoRect-AdenoCA	ENDODERM	Colon/Rectum	Adenocarcinoma	Adenocarcinoma	'8140/3
4487f658-d3c7-4efa-bdaa-dfec82673a5e	Colon Adenocarcinoma - TCGA, US	COAD-US	DO7831	SP16958	SA93876	a06c09a8-0951-49f4-a765-5147bbcae109	d448668c-90f3-40fa-9961-88407090da31	4487f658-d3c7-4efa-bdaa-dfec82673a5e	Primary tumour - solid tissue	a06c09a8-0951-49f4-a765-5147bbcae109	d448668c-90f3-40fa-9961-88407090da31	TCGA-AA-3664-01A-01R-0905-07	2013-10-04T12:28:02Z	UNCID_2217019.4487f658-d3c7-4efa-bdaa-dfec82673a5e.100810_UNC2-RDR300275_00019_FC_629FEAAXX_2.tar.gz	1200976917	d6581403f438e770a2908edb09fb968f	c6f9960e-3b93-4ced-bace-d24c08f4429a	https://cghub.ucsc.edu/cghub/data/analysis/download/c6f9960e-3b93-4ced-bace-d24c08f4429a	UNC-LCCC	ILLUMINA	Illumina Genome Analyzer II	UNCID:7-21452	100810_UNC2-RDR300275_00019_FC_629FEAAXX_2	100810_UNC2-RDR300275_00019_FC_629FEAAXX.2	FALSE	RNA-Seq	yes	fastq	COAD-US::a06c09a8-0951-49f4-a765-5147bbcae109	Whitelist	Whitelist	COAD-US::a06c09a8-0951-49f4-a765-5147bbcae109	a06c09a8-0951-49f4-a765-5147bbcae109	male	alive	C18.2	74		0	Included	d448668c-90f3-40fa-9961-88407090da31	4487f658-d3c7-4efa-bdaa-dfec82673a5e	LARGE INTESTINE, (EXCL. APPENDIX)	ColoRect-AdenoCA	ENDODERM	Colon/Rectum	Adenocarcinoma	Adenocarcinoma	'8140/3
c73b5974-5e67-41c9-b2c9-b38420465112	Colon Adenocarcinoma - TCGA, US	COAD-US	DO7858	SP17016	SA491119	a435fdf4-a89a-499e-9006-cbb5693eab26	8537633b-6426-4b66-a2a3-fa942eedf01b	c73b5974-5e67-41c9-b2c9-b38420465112	Primary tumour - solid tissue	a435fdf4-a89a-499e-9006-cbb5693eab26	8537633b-6426-4b66-a2a3-fa942eedf01b	TCGA-AA-A02Y-01A-43R-A32Y-07	2014-01-25T01:10:02Z	UNCID_2327167.c73b5974-5e67-41c9-b2c9-b38420465112.131118_UNC12-SN629_0336_AC31D0ACXX_7_TGACCA.tar.gz	6390212628	80bf582fc35b782763734407de83361a	feae357d-f624-4ea7-bc40-f9b4a31d4c22	https://cghub.ucsc.edu/cghub/data/analysis/download/feae357d-f624-4ea7-bc40-f9b4a31d4c22	UNC-LCCC	ILLUMINA	Illumina HiSeq 2000	UNCID:975937-2280336	131118_UNC12-SN629_0336_AC31D0ACXX_7_TGACCA	131118_UNC12-SN629_0336_AC31D0ACXX_TGACCA_L007	FALSE	RNA-Seq	yes	fastq	COAD-US::a435fdf4-a89a-499e-9006-cbb5693eab26	Whitelist	Whitelist	COAD-US::a435fdf4-a89a-499e-9006-cbb5693eab26	a435fdf4-a89a-499e-9006-cbb5693eab26	male	alive	C18.0	73		31	Included	8537633b-6426-4b66-a2a3-fa942eedf01b	c73b5974-5e67-41c9-b2c9-b38420465112	LARGE INTESTINE, (EXCL. APPENDIX)	ColoRect-AdenoCA	ENDODERM	Colon/Rectum	Adenocarcinoma	Adenocarcinoma	'8140/3
82bb01e9-a659-417b-b9e8-831a76277a21	Colon Adenocarcinoma - TCGA, US	COAD-US	DO7990	SP17294	SA100773	fafd4576-0709-49e1-926f-ad1ee09907ec	c24759f8-566b-42da-a26d-bb0bf51ee15f	82bb01e9-a659-417b-b9e8-831a76277a21	Primary tumour - solid tissue	fafd4576-0709-49e1-926f-ad1ee09907ec	c24759f8-566b-42da-a26d-bb0bf51ee15f	TCGA-A6-2683-01A-01R-0821-07	2013-10-04T09:49:02Z	UNCID_2216592.82bb01e9-a659-417b-b9e8-831a76277a21.100902_UNC7-RDR3001641_00025_FC_62EPOAAXX_1.tar.gz	1651537165	87ddae4d1e9ea0b57707ce4213f3309a	a9c85b88-b562-4bac-a024-01c66a07e8ec	https://cghub.ucsc.edu/cghub/data/analysis/download/a9c85b88-b562-4bac-a024-01c66a07e8ec	UNC-LCCC	ILLUMINA	Illumina Genome Analyzer II	UNCID:7-26497	100902_UNC7-RDR3001641_00025_FC_62EPOAAXX_1	100902_UNC7-RDR3001641_00025_FC_62EPOAAXX.1	FALSE	RNA-Seq	yes	fastq	COAD-US::fafd4576-0709-49e1-926f-ad1ee09907ec	Whitelist	Whitelist	COAD-US::fafd4576-0709-49e1-926f-ad1ee09907ec	fafd4576-0709-49e1-926f-ad1ee09907ec	female	alive	C18.2	57		472	Included	c24759f8-566b-42da-a26d-bb0bf51ee15f	fc453f67-6623-4e8c-b519-0bd79e4d4651	LARGE INTESTINE, (EXCL. APPENDIX)	ColoRect-AdenoCA	ENDODERM	Colon/Rectum	Adenocarcinoma	Adenocarcinoma	'8140/3
5f8c2272-4530-45b3-a6d7-00de9be46d71	Colon Adenocarcinoma - TCGA, US	COAD-US	DO8004	SP17329	SA101394	2e386e48-b99b-4806-a3e3-081d72a606e7	0225a318-9bb2-4340-a34a-99fcbc563e0a	5f8c2272-4530-45b3-a6d7-00de9be46d71	Primary tumour - solid tissue	2e386e48-b99b-4806-a3e3-081d72a606e7	0225a318-9bb2-4340-a34a-99fcbc563e0a	TCGA-AA-A01X-01A-21R-A083-07	2013-09-15T10:22:01Z	UNCID_2213714.5f8c2272-4530-45b3-a6d7-00de9be46d71.110215_UNC2-RDR300275_00051_FC_62J8GAAXX_3.tar.gz	2083604427	b548c0a2626c48ea51d44e877e02fa50	c39b97c8-26ce-4713-b421-45ae181ff097	https://cghub.ucsc.edu/cghub/data/analysis/download/c39b97c8-26ce-4713-b421-45ae181ff097	UNC-LCCC	ILLUMINA	Illumina Genome Analyzer II	UNCID:7-125505	110215_UNC2-RDR300275_00051_FC_62J8GAAXX_3	110215_UNC2-RDR300275_00051_FC_62J8GAAXX.3	FALSE	RNA-Seq	yes	fastq	COAD-US::2e386e48-b99b-4806-a3e3-081d72a606e7	Whitelist	Whitelist	COAD-US::2e386e48-b99b-4806-a3e3-081d72a606e7	2e386e48-b99b-4806-a3e3-081d72a606e7	female	alive	C18.7	80		30	Included	0225a318-9bb2-4340-a34a-99fcbc563e0a	b7f2e85a-3c6a-48b7-8a4f-2dec1d85359d	LARGE INTESTINE, (EXCL. APPENDIX)	ColoRect-AdenoCA	ENDODERM	Colon/Rectum	Adenocarcinoma	Adenocarcinoma	'8140/3
92962fd5-2a14-4e63-ae3f-97cdb83934ab	Colon Adenocarcinoma - TCGA, US	COAD-US	DO8047	SP17430	SA491132	dca004bf-9c14-45a1-b186-ab3759f6c7fe	a2dd99bf-3a02-42cd-9aa8-80a018584ee6	92962fd5-2a14-4e63-ae3f-97cdb83934ab	Primary tumour - solid tissue	dca004bf-9c14-45a1-b186-ab3759f6c7fe	a2dd99bf-3a02-42cd-9aa8-80a018584ee6	TCGA-AA-3685-01A-02R-A32Z-07	2014-01-25T00:25:01Z	UNCID_2327169.92962fd5-2a14-4e63-ae3f-97cdb83934ab.131118_UNC12-SN629_0336_AC31D0ACXX_7_ACTGAT.tar.gz	5947618979	ba15dcb981688a064ff07932d368bcd5	bdf4455b-15ed-4a37-8250-3bd80a4ec66a	https://cghub.ucsc.edu/cghub/data/analysis/download/bdf4455b-15ed-4a37-8250-3bd80a4ec66a	UNC-LCCC	ILLUMINA	Illumina HiSeq 2000	UNCID:975937-2280334	131118_UNC12-SN629_0336_AC31D0ACXX_7_ACTGAT	131118_UNC12-SN629_0336_AC31D0ACXX_ACTGAT_L007	FALSE	RNA-Seq	yes	fastq	COAD-US::dca004bf-9c14-45a1-b186-ab3759f6c7fe	Whitelist	Whitelist	COAD-US::dca004bf-9c14-45a1-b186-ab3759f6c7fe	dca004bf-9c14-45a1-b186-ab3759f6c7fe	male	alive	C18.9	69		31	Included	a2dd99bf-3a02-42cd-9aa8-80a018584ee6	85e29049-a5e8-49fa-a576-e113c7b2c2e3	LARGE INTESTINE, (EXCL. APPENDIX)	ColoRect-AdenoCA	ENDODERM	Colon/Rectum	Adenocarcinoma	Adenocarcinoma	'8140/3
f53cf9e2-dcf1-4b70-b266-284dcf11f492	Colon Adenocarcinoma - TCGA, US	COAD-US	DO8264	SP17905	SA108645	268c01b3-d2ce-44c0-a2fe-ea846a1253cc	d412011f-061c-43d6-8fa7-f917da658aff	f53cf9e2-dcf1-4b70-b266-284dcf11f492	Primary tumour - solid tissue	268c01b3-d2ce-44c0-a2fe-ea846a1253cc	d412011f-061c-43d6-8fa7-f917da658aff	TCGA-CA-6717-01A-11R-1839-07	2013-09-14T06:15:02Z	UNCID_2184513.f53cf9e2-dcf1-4b70-b266-284dcf11f492.130205_UNC11-SN627_0280_AC1NEKACXX_5_TAGCTT.tar.gz	5075737209	30822fc7a0b74453cdf8bad1affae53e	50ec023b-df42-4f83-8bde-d5fd4eea233d	https://cghub.ucsc.edu/cghub/data/analysis/download/50ec023b-df42-4f83-8bde-d5fd4eea233d	UNC-LCCC	ILLUMINA	Illumina HiSeq 2000	UNCID:975937-1871071	130205_UNC11-SN627_0280_AC1NEKACXX_5_TAGCTT	130205_UNC11-SN627_0280_AC1NEKACXX_TAGCTT_L005	TRUE	RNA-Seq	yes	fastq	COAD-US::268c01b3-d2ce-44c0-a2fe-ea846a1253cc	Whitelist	Whitelist	COAD-US::268c01b3-d2ce-44c0-a2fe-ea846a1253cc	268c01b3-d2ce-44c0-a2fe-ea846a1253cc	male	alive	C18.2	57		10	Included	d412011f-061c-43d6-8fa7-f917da658aff	2df02f2b-9f1c-4249-b3b4-b03079cd97d9	LARGE INTESTINE, (EXCL. APPENDIX)	ColoRect-AdenoCA	ENDODERM	Colon/Rectum	Adenocarcinoma	Adenocarcinoma, mucinous	'8480/3
9774e154-3b3f-45ce-8082-243bd03a0493	Colon Adenocarcinoma - TCGA, US	COAD-US	DO8360	SP18121	SA111265	5e7074a6-5011-4dc5-950c-41365dbc6d09	4d16e41a-b100-4080-a759-1f62e54c1c91	9774e154-3b3f-45ce-8082-243bd03a0493	Primary tumour - solid tissue	5e7074a6-5011-4dc5-950c-41365dbc6d09	4d16e41a-b100-4080-a759-1f62e54c1c91	TCGA-AD-6964-01A-11R-1928-07	2013-09-15T02:14:01Z	UNCID_2185575.9774e154-3b3f-45ce-8082-243bd03a0493.121214_UNC9-SN296_0321_BC1FDUACXX_1_GATCAG.tar.gz	3631875280	481517fd3fd16c79f10bdd2746d0ea24	030868b4-2b46-4897-a03c-ec60c2bb71a5	https://cghub.ucsc.edu/cghub/data/analysis/download/030868b4-2b46-4897-a03c-ec60c2bb71a5	UNC-LCCC	ILLUMINA	Illumina HiSeq 2000	UNCID:975937-1796092	121214_UNC9-SN296_0321_BC1FDUACXX_1_GATCAG	121214_UNC9-SN296_0321_BC1FDUACXX_GATCAG_L001	FALSE	RNA-Seq	yes	fastq	COAD-US::5e7074a6-5011-4dc5-950c-41365dbc6d09	Whitelist	Whitelist	COAD-US::5e7074a6-5011-4dc5-950c-41365dbc6d09	5e7074a6-5011-4dc5-950c-41365dbc6d09	male	alive	C18.2	58		23	Included	4d16e41a-b100-4080-a759-1f62e54c1c91	42d20028-0ddc-4dac-9f05-d674f8915f21	LARGE INTESTINE, (EXCL. APPENDIX)	ColoRect-AdenoCA	ENDODERM	Colon/Rectum	Adenocarcinoma	Adenocarcinoma	'8140/3
ceb8591f-6ef7-46f2-b140-12d27652ccfc	Colon Adenocarcinoma - TCGA, US	COAD-US	DO8658	SP18787	SA119500	750770db-53cf-4021-a8c2-5e0ddb97fef5	41933a62-1325-4089-80b5-06e3ebb238da	ceb8591f-6ef7-46f2-b140-12d27652ccfc	Primary tumour - solid tissue	750770db-53cf-4021-a8c2-5e0ddb97fef5	41933a62-1325-4089-80b5-06e3ebb238da	TCGA-AA-3994-01A-01R-1113-07	2013-10-04T05:48:02Z	UNCID_2215920.ceb8591f-6ef7-46f2-b140-12d27652ccfc.100908_UNC6-RDR300211_00030_FC_62EL4AAXX_4.tar.gz	1714300591	493c17b43cc4225d0e89ab962a54769d	abdf3e82-b138-4465-bed1-d4e5f68e8f7e	https://cghub.ucsc.edu/cghub/data/analysis/download/abdf3e82-b138-4465-bed1-d4e5f68e8f7e	UNC-LCCC	ILLUMINA	Illumina Genome Analyzer II	UNCID:7-32538	100908_UNC6-RDR300211_00030_FC_62EL4AAXX_4	100908_UNC6-RDR300211_00030_FC_62EL4AAXX.4	FALSE	RNA-Seq	yes	fastq	COAD-US::750770db-53cf-4021-a8c2-5e0ddb97fef5	Whitelist	Whitelist	COAD-US::750770db-53cf-4021-a8c2-5e0ddb97fef5	750770db-53cf-4021-a8c2-5e0ddb97fef5	male	alive	C18.9	69		0	Included	41933a62-1325-4089-80b5-06e3ebb238da	ceb8591f-6ef7-46f2-b140-12d27652ccfc	LARGE INTESTINE, (EXCL. APPENDIX)	ColoRect-AdenoCA	ENDODERM	Colon/Rectum	Adenocarcinoma	Adenocarcinoma, mucinous	'8480/3
82a1c742-2d97-4c7a-bf1d-ca0233c60b6c	Colon Adenocarcinoma - TCGA, US	COAD-US	DO8730	SP18946	SA121716	33e989b9-fac4-47d8-b429-269044ac772a	56dd63cb-cf0a-48c3-bccc-c5094f8d8ac0	82a1c742-2d97-4c7a-bf1d-ca0233c60b6c	Primary tumour - solid tissue	33e989b9-fac4-47d8-b429-269044ac772a	56dd63cb-cf0a-48c3-bccc-c5094f8d8ac0	TCGA-AA-3977-01A-01R-1022-07	2013-10-04T20:07:02Z	UNCID_2217668.82a1c742-2d97-4c7a-bf1d-ca0233c60b6c.100709_UNC1-RDR301647_0011_6236JAAXX_6.tar.gz	785440392	19bb3c813b1afdd307154a89b33b8f2d	51db3fbd-5ced-4577-ac69-adbd79da93b8	https://cghub.ucsc.edu/cghub/data/analysis/download/51db3fbd-5ced-4577-ac69-adbd79da93b8	UNC-LCCC	ILLUMINA	Illumina Genome Analyzer II	UNCID:7-1924	100709_UNC1-RDR301647_0011_6236JAAXX_6	100709_UNC1-RDR301647_0011_6236JAAXX.6	FALSE	RNA-Seq	yes	fastq	COAD-US::33e989b9-fac4-47d8-b429-269044ac772a	Whitelist	Whitelist	COAD-US::33e989b9-fac4-47d8-b429-269044ac772a	33e989b9-fac4-47d8-b429-269044ac772a	male	alive	C18.7	65		31	Included	56dd63cb-cf0a-48c3-bccc-c5094f8d8ac0	93ff786e-0165-4b02-8d27-806d422e93fc	LARGE INTESTINE, (EXCL. APPENDIX)	ColoRect-AdenoCA	ENDODERM	Colon/Rectum	Adenocarcinoma	Adenocarcinoma	'8140/3
1dc3f8d9-c9fd-4178-a0d1-520fcf2a5ebe	Colon Adenocarcinoma - TCGA, US	COAD-US	DO8858	SP19215	SA125247	ca22edd4-eb7c-4677-84aa-6f0354459a19	f72eeae9-f7f5-4576-a072-5021119117d6	1dc3f8d9-c9fd-4178-a0d1-520fcf2a5ebe	Primary tumour - solid tissue	ca22edd4-eb7c-4677-84aa-6f0354459a19	f72eeae9-f7f5-4576-a072-5021119117d6	TCGA-AA-A00R-01A-01R-A002-07	2013-10-05T00:38:03Z	UNCID_2217954.1dc3f8d9-c9fd-4178-a0d1-520fcf2a5ebe.100607_UNC1-RDR301647_0006_6.tar.gz	1531764070	619e9cdc36ea397e412518c047d3c69f	2672fb9b-4e13-44cb-87a2-c50020abe3c0	https://cghub.ucsc.edu/cghub/data/analysis/download/2672fb9b-4e13-44cb-87a2-c50020abe3c0	UNC-LCCC	ILLUMINA	Illumina Genome Analyzer II	UNCID:7-1042	100607_UNC1-RDR301647_0006_6	100607_UNC1-RDR301647_0006.6	FALSE	RNA-Seq	yes	fastq	COAD-US::ca22edd4-eb7c-4677-84aa-6f0354459a19	Whitelist	Whitelist	COAD-US::ca22edd4-eb7c-4677-84aa-6f0354459a19	ca22edd4-eb7c-4677-84aa-6f0354459a19	female	alive	C18.0	64		30	Included	f72eeae9-f7f5-4576-a072-5021119117d6	05780d48-80e7-4d70-b00c-081f8a9519f2	LARGE INTESTINE, (EXCL. APPENDIX)	ColoRect-AdenoCA	ENDODERM	Colon/Rectum	Adenocarcinoma	Adenocarcinoma	'8140/3
4c006fb2-f1e6-4d7d-b6f5-bf28b46035c0	Colon Adenocarcinoma - TCGA, US	COAD-US	DO8898	SP19295	SA126360	36eaf209-c332-4321-b6aa-51a3368ecd79	9f9961f0-4ee2-4471-ae4a-a0122d630a28	4c006fb2-f1e6-4d7d-b6f5-bf28b46035c0	Primary tumour - solid tissue	36eaf209-c332-4321-b6aa-51a3368ecd79	9f9961f0-4ee2-4471-ae4a-a0122d630a28	TCGA-AA-3555-01A-01R-0821-07	2013-10-04T17:49:01Z	UNCID_2217542.4c006fb2-f1e6-4d7d-b6f5-bf28b46035c0.100811_UNC7-RDR3001641_00019_FC_629GAAAXX_6.tar.gz	2043224416	ac953cdc38854fa8a479c72ca9887991	749ae979-65d7-41af-9f43-5e31520de5f4	https://cghub.ucsc.edu/cghub/data/analysis/download/749ae979-65d7-41af-9f43-5e31520de5f4	UNC-LCCC	ILLUMINA	Illumina Genome Analyzer II	UNCID:7-10131	100811_UNC7-RDR3001641_00019_FC_629GAAAXX_6	100811_UNC7-RDR3001641_00019_FC_629GAAAXX.6	FALSE	RNA-Seq	yes	fastq	COAD-US::36eaf209-c332-4321-b6aa-51a3368ecd79	Whitelist	Whitelist	COAD-US::36eaf209-c332-4321-b6aa-51a3368ecd79	36eaf209-c332-4321-b6aa-51a3368ecd79	female	alive	C18.9	81		30	Included	9f9961f0-4ee2-4471-ae4a-a0122d630a28	154f80bd-984c-4792-bb89-20c4da0c08e0	LARGE INTESTINE, (EXCL. APPENDIX)	ColoRect-AdenoCA	ENDODERM	Colon/Rectum	Adenocarcinoma	Adenocarcinoma, mucinous	'8480/3
d28cd72f-27c3-4bea-bfc1-233461270a0b	Colon Adenocarcinoma - TCGA, US	COAD-US	DO9034	SP19582	SA130009	5116e3b4-2bac-40f5-8046-b9c1783faaa5	1eb2a255-6edd-4adb-b52d-99dcec590c5d	d28cd72f-27c3-4bea-bfc1-233461270a0b	Primary tumour - solid tissue	5116e3b4-2bac-40f5-8046-b9c1783faaa5	1eb2a255-6edd-4adb-b52d-99dcec590c5d	TCGA-A6-3807-01A-01R-1022-07	2013-10-04T23:18:03Z	UNCID_2217864.d28cd72f-27c3-4bea-bfc1-233461270a0b.100630_UNC1-RDR301647_0010_622MUAAXX_2.tar.gz	1183943425	71545becf37291098f78091fc1be29c1	db8b65e4-72ef-475b-9eb8-1fc707409631	https://cghub.ucsc.edu/cghub/data/analysis/download/db8b65e4-72ef-475b-9eb8-1fc707409631	UNC-LCCC	ILLUMINA	Illumina Genome Analyzer II	UNCID:7-1853	100630_UNC1-RDR301647_0010_622MUAAXX_2	100630_UNC1-RDR301647_0010_622MUAAXX.2	FALSE	RNA-Seq	yes	fastq	COAD-US::5116e3b4-2bac-40f5-8046-b9c1783faaa5	Whitelist	Whitelist	COAD-US::5116e3b4-2bac-40f5-8046-b9c1783faaa5	5116e3b4-2bac-40f5-8046-b9c1783faaa5	female	alive	C18.7	53		333	Included	1eb2a255-6edd-4adb-b52d-99dcec590c5d	f38b5d2e-5cab-45c7-bb0a-38b2efc5c156	LARGE INTESTINE, (EXCL. APPENDIX)	ColoRect-AdenoCA	ENDODERM	Colon/Rectum	Adenocarcinoma	Adenocarcinoma	'8140/3
58b577ba-2193-4bfc-9363-c10652306ce6	Colon Adenocarcinoma - TCGA, US	COAD-US	DO9042	SP19606	SA130284	a512701f-88bb-4b05-8c94-fd285b9dd13e	f1064663-1462-4901-8bf7-9f50da5ee7b1	58b577ba-2193-4bfc-9363-c10652306ce6	Primary tumour - solid tissue	a512701f-88bb-4b05-8c94-fd285b9dd13e	f1064663-1462-4901-8bf7-9f50da5ee7b1	TCGA-AA-3666-01A-02R-0905-07	2013-10-04T12:19:01Z	UNCID_2217007.58b577ba-2193-4bfc-9363-c10652306ce6.100810_UNC2-RDR300275_00019_FC_629FEAAXX_3.tar.gz	1392958109	53962c43b52b3979c0cd24e4aaaf533c	39c26677-34e2-4f3c-ba7e-efaf82cfc998	https://cghub.ucsc.edu/cghub/data/analysis/download/39c26677-34e2-4f3c-ba7e-efaf82cfc998	UNC-LCCC	ILLUMINA	Illumina Genome Analyzer II	UNCID:7-21454	100810_UNC2-RDR300275_00019_FC_629FEAAXX_3	100810_UNC2-RDR300275_00019_FC_629FEAAXX.3	FALSE	RNA-Seq	yes	fastq	COAD-US::a512701f-88bb-4b05-8c94-fd285b9dd13e	Whitelist	Whitelist	COAD-US::a512701f-88bb-4b05-8c94-fd285b9dd13e	a512701f-88bb-4b05-8c94-fd285b9dd13e	male	deceased	C18.9	68	61		Included	f1064663-1462-4901-8bf7-9f50da5ee7b1	58b577ba-2193-4bfc-9363-c10652306ce6	LARGE INTESTINE, (EXCL. APPENDIX)	ColoRect-AdenoCA	ENDODERM	Colon/Rectum	Adenocarcinoma	Adenocarcinoma	'8140/3
9c1d30c4-c8f0-4ca7-bec7-243f81b7680a	Colon Adenocarcinoma - TCGA, US	COAD-US	DO9074	SP19670	SA87303	ff1407c6-9174-4bae-a19b-d34ca71b898c	d664f620-cfee-4700-b00e-68b65387883c	9c1d30c4-c8f0-4ca7-bec7-243f81b7680a	Primary tumour - solid tissue	ff1407c6-9174-4bae-a19b-d34ca71b898c	d664f620-cfee-4700-b00e-68b65387883c	TCGA-A6-2680-01A-01R-1410-07	2013-10-02T23:29:02Z	UNCID_2211615.9c1d30c4-c8f0-4ca7-bec7-243f81b7680a.110309_UNC3-RDR300156_00080_FC_62J42AAXX_3.tar.gz	1791596667	b0885abf2031001742efd48289653b7f	f5df74ba-0791-4982-af1c-fd4c5110f110	https://cghub.ucsc.edu/cghub/data/analysis/download/f5df74ba-0791-4982-af1c-fd4c5110f110	UNC-LCCC	ILLUMINA	Illumina Genome Analyzer II	UNCID:7-140898	110309_UNC3-RDR300156_00080_FC_62J42AAXX_3	110309_UNC3-RDR300156_00080_FC_62J42AAXX.3	FALSE	RNA-Seq	yes	fastq	COAD-US::ff1407c6-9174-4bae-a19b-d34ca71b898c	Whitelist	Whitelist	COAD-US::ff1407c6-9174-4bae-a19b-d34ca71b898c	ff1407c6-9174-4bae-a19b-d34ca71b898c	female	alive	C18.3	72		522	Included	d664f620-cfee-4700-b00e-68b65387883c	2cdc4cce-0877-4ec1-85f5-20c909912e65	LARGE INTESTINE, (EXCL. APPENDIX)	ColoRect-AdenoCA	ENDODERM	Colon/Rectum	Adenocarcinoma	Adenocarcinoma	'8140/3
151bb98d-d961-49c1-a54f-8293b3ab2ebd	Colon Adenocarcinoma - TCGA, US	COAD-US	DO9106	SP19750	SA88019	84e34cf2-b3bb-4a1a-8fb7-6c2c604c4008	5743700c-cbd3-4f87-8109-6349a96eb605	151bb98d-d961-49c1-a54f-8293b3ab2ebd	Primary tumour - solid tissue	84e34cf2-b3bb-4a1a-8fb7-6c2c604c4008	5743700c-cbd3-4f87-8109-6349a96eb605	TCGA-AA-A01S-01A-21R-A083-07	2013-10-03T12:01:01Z	UNCID_2213414.151bb98d-d961-49c1-a54f-8293b3ab2ebd.110224_UNC6-RDR300211_00061_FC_62J3RAAXX_6.tar.gz	1846859036	705ec095ec787d1b711a9b3760bb7ed1	0d97fa5e-8330-469b-b287-80a4bd881e95	https://cghub.ucsc.edu/cghub/data/analysis/download/0d97fa5e-8330-469b-b287-80a4bd881e95	UNC-LCCC	ILLUMINA	Illumina Genome Analyzer II	UNCID:7-129620	110224_UNC6-RDR300211_00061_FC_62J3RAAXX_6	110224_UNC6-RDR300211_00061_FC_62J3RAAXX.6	FALSE	RNA-Seq	yes	fastq	COAD-US::84e34cf2-b3bb-4a1a-8fb7-6c2c604c4008	Whitelist	Whitelist	COAD-US::84e34cf2-b3bb-4a1a-8fb7-6c2c604c4008	84e34cf2-b3bb-4a1a-8fb7-6c2c604c4008	female	alive	C18.7	47		31	Included	5743700c-cbd3-4f87-8109-6349a96eb605	a64000df-16e5-4b88-865f-5c680adf60eb	LARGE INTESTINE, (EXCL. APPENDIX)	ColoRect-AdenoCA	ENDODERM	Colon/Rectum	Adenocarcinoma	Adenocarcinoma	'8140/3
64b434c0-0692-4034-9561-698a4d34629d	Colon Adenocarcinoma - TCGA, US	COAD-US	DO9226	SP19983	SA90187	6fa41234-9077-4d05-a295-6820f3bedf5b	2151dc9e-f76a-4cff-8a20-b7c107d59c27	64b434c0-0692-4034-9561-698a4d34629d	Primary tumour - solid tissue	6fa41234-9077-4d05-a295-6820f3bedf5b	2151dc9e-f76a-4cff-8a20-b7c107d59c27	TCGA-AA-A02O-01A-21R-A16W-07	2013-09-28T10:50:03Z	UNCID_2206837.64b434c0-0692-4034-9561-698a4d34629d.110823_UNC2-RDR300275_00083_FC_631M4AAXX_3.tar.gz	2120699884	dcb373c412ddbfce0ee42f689946129e	98337d88-4235-4943-871c-102535a6000d	https://cghub.ucsc.edu/cghub/data/analysis/download/98337d88-4235-4943-871c-102535a6000d	UNC-LCCC	ILLUMINA	Illumina Genome Analyzer II	UNCID:7-428674	110823_UNC2-RDR300275_00083_FC_631M4AAXX_3	110823_UNC2-RDR300275_00083_FC_631M4AAXX.3	FALSE	RNA-Seq	yes	fastq	COAD-US::6fa41234-9077-4d05-a295-6820f3bedf5b	Whitelist	Whitelist	COAD-US::6fa41234-9077-4d05-a295-6820f3bedf5b	6fa41234-9077-4d05-a295-6820f3bedf5b	male	alive	C18.4	82		28	Included	2151dc9e-f76a-4cff-8a20-b7c107d59c27	4019c219-c51e-479f-8a9d-cfa6816ed696	LARGE INTESTINE, (EXCL. APPENDIX)	ColoRect-AdenoCA	ENDODERM	Colon/Rectum	Adenocarcinoma	Adenocarcinoma	'8140/3
ab75168e-e0a3-46b9-a96f-49f383271b41	Colon Adenocarcinoma - TCGA, US	COAD-US	DO9700	SP20993	SA100244	7b47489f-c3cc-4388-b5d7-c7c02790a5f6	dc1ffda5-5b8f-4227-be04-321643f73731	ab75168e-e0a3-46b9-a96f-49f383271b41	Primary tumour - solid tissue	7b47489f-c3cc-4388-b5d7-c7c02790a5f6	dc1ffda5-5b8f-4227-be04-321643f73731	TCGA-AA-3956-01A-02R-1022-07	2013-10-04T22:18:02Z	UNCID_2217820.ab75168e-e0a3-46b9-a96f-49f383271b41.100701_UNC4-RDR3001561_0011_622TVAAXX_7.tar.gz	1127688091	e24ea660eacf5abb05a034dbfdc521f0	1a6c8a5a-9582-4642-9cce-4bc41a863850	https://cghub.ucsc.edu/cghub/data/analysis/download/1a6c8a5a-9582-4642-9cce-4bc41a863850	UNC-LCCC	ILLUMINA	Illumina Genome Analyzer II	UNCID:7-1872	100701_UNC4-RDR3001561_0011_622TVAAXX_7	100701_UNC4-RDR3001561_0011_622TVAAXX.7	FALSE	RNA-Seq	yes	fastq	COAD-US::7b47489f-c3cc-4388-b5d7-c7c02790a5f6	Whitelist	Whitelist	COAD-US::7b47489f-c3cc-4388-b5d7-c7c02790a5f6	7b47489f-c3cc-4388-b5d7-c7c02790a5f6	male	alive	C18.0	65		0	Included	dc1ffda5-5b8f-4227-be04-321643f73731	3c019b2f-52ec-40a8-99b5-98c1423ce627	LARGE INTESTINE, (EXCL. APPENDIX)	ColoRect-AdenoCA	ENDODERM	Colon/Rectum	Adenocarcinoma	Adenocarcinoma	'8140/3
ffac8b7c-64ac-429c-800b-fb2a5b6deefe	Colon Adenocarcinoma - TCGA, US	COAD-US	DO9732	SP21057	SA100937	bfb07784-693b-4c25-874e-4ad6e04a5d46	b083e3cb-0af1-44ea-854d-85fd99b75ad5	ffac8b7c-64ac-429c-800b-fb2a5b6deefe	Primary tumour - solid tissue	bfb07784-693b-4c25-874e-4ad6e04a5d46	b083e3cb-0af1-44ea-854d-85fd99b75ad5	TCGA-AA-3529-01A-02R-0821-07	2013-10-04T17:07:02Z	UNCID_2217521.ffac8b7c-64ac-429c-800b-fb2a5b6deefe.100813_UNC3-RDR300156_00019_FC_629UPAAXX_8.tar.gz	1767279242	0fa021e2804eb490bca23210783054c4	c95a3f38-9d0b-4590-b08d-90d2f383c7e5	https://cghub.ucsc.edu/cghub/data/analysis/download/c95a3f38-9d0b-4590-b08d-90d2f383c7e5	UNC-LCCC	ILLUMINA	Illumina Genome Analyzer II	UNCID:7-15988	100813_UNC3-RDR300156_00019_FC_629UPAAXX_8	100813_UNC3-RDR300156_00019_FC_629UPAAXX.8	FALSE	RNA-Seq	yes	fastq	COAD-US::bfb07784-693b-4c25-874e-4ad6e04a5d46	Whitelist	Whitelist	COAD-US::bfb07784-693b-4c25-874e-4ad6e04a5d46	bfb07784-693b-4c25-874e-4ad6e04a5d46	female	deceased	C18.7	78	0		Included	b083e3cb-0af1-44ea-854d-85fd99b75ad5	9e5f0a23-e184-4611-b42b-e882dcf23acd	LARGE INTESTINE, (EXCL. APPENDIX)	ColoRect-AdenoCA	ENDODERM	Colon/Rectum	Adenocarcinoma	Adenocarcinoma	'8140/3
0031d433-d703-4b2c-9fdf-2920008eb457	Colon Adenocarcinoma - TCGA, US	COAD-US	DO9788	SP21193	SA102595	7d8eab0a-e6c8-4449-9ebf-50c41db94a06	0537bad8-0e85-4b05-91b3-fd965e96d0d7	0031d433-d703-4b2c-9fdf-2920008eb457	Primary tumour - solid tissue	7d8eab0a-e6c8-4449-9ebf-50c41db94a06	0537bad8-0e85-4b05-91b3-fd965e96d0d7	TCGA-A6-2681-01A-01R-1410-07	2013-10-02T21:13:01Z	UNCID_2211106.0031d433-d703-4b2c-9fdf-2920008eb457.110309_UNC3-RDR300156_00080_FC_62J42AAXX_4.tar.gz	2036194010	f512f317bebdb76edd0f33052ab89c44	b28997c9-fa4c-4290-981f-57c593706d5a	https://cghub.ucsc.edu/cghub/data/analysis/download/b28997c9-fa4c-4290-981f-57c593706d5a	UNC-LCCC	ILLUMINA	Illumina Genome Analyzer II	UNCID:7-140966	110309_UNC3-RDR300156_00080_FC_62J42AAXX_4	110309_UNC3-RDR300156_00080_FC_62J42AAXX.4	FALSE	RNA-Seq	yes	fastq	COAD-US::7d8eab0a-e6c8-4449-9ebf-50c41db94a06	Whitelist	Whitelist	COAD-US::7d8eab0a-e6c8-4449-9ebf-50c41db94a06	7d8eab0a-e6c8-4449-9ebf-50c41db94a06	female	alive	C18.9	73		552	Included	0537bad8-0e85-4b05-91b3-fd965e96d0d7	d3daf373-1485-455e-a0a1-8e33d215d623	LARGE INTESTINE, (EXCL. APPENDIX)	ColoRect-AdenoCA	ENDODERM	Colon/Rectum	Adenocarcinoma	Adenocarcinoma	'8140/3
c3a004b4-f231-4be4-9738-2f3b6290598f	Colon Adenocarcinoma - TCGA, US	COAD-US	DO9876	SP21400	SA105060	e457344d-76fb-46bf-b362-61a6e811d131	d52f3d05-1850-473e-8e1e-ab2b4f88af2a	c3a004b4-f231-4be4-9738-2f3b6290598f	Primary tumour - solid tissue	e457344d-76fb-46bf-b362-61a6e811d131	d52f3d05-1850-473e-8e1e-ab2b4f88af2a	TCGA-AA-A00N-01A-02R-A00A-07	2013-10-04T16:25:02Z	UNCID_2217413.c3a004b4-f231-4be4-9738-2f3b6290598f.100813_UNC5-RDR300700_00020_FC_62A20AAXX_6.tar.gz	1332392809	df4456a9bbf66b6eaa15c53fa30573cb	0d743699-ca9a-4b5c-bc8d-ec8a945f1a58	https://cghub.ucsc.edu/cghub/data/analysis/download/0d743699-ca9a-4b5c-bc8d-ec8a945f1a58	UNC-LCCC	ILLUMINA	Illumina Genome Analyzer II	UNCID:7-16007	100813_UNC5-RDR300700_00020_FC_62A20AAXX_6	100813_UNC5-RDR300700_00020_FC_62A20AAXX.6	FALSE	RNA-Seq	yes	fastq	COAD-US::e457344d-76fb-46bf-b362-61a6e811d131	Whitelist	Whitelist	COAD-US::e457344d-76fb-46bf-b362-61a6e811d131	e457344d-76fb-46bf-b362-61a6e811d131	male	deceased	C18.0	75	122		Included	d52f3d05-1850-473e-8e1e-ab2b4f88af2a	6ca5c1bb-275b-4d05-948a-3c6c7d03fab9	LARGE INTESTINE, (EXCL. APPENDIX)	ColoRect-AdenoCA	ENDODERM	Colon/Rectum	Adenocarcinoma	Adenocarcinoma, mucinous	'8480/3
d660ee4f-58f3-4fd9-997a-6a2d0eefa66f	Colon Adenocarcinoma - TCGA, US	COAD-US	DO9940	SP21528	SA106656	df228c56-89ac-4122-93b3-6c0740c4ec09	ecade2c1-9de2-4b05-b30c-4c8b81c65ae1	d660ee4f-58f3-4fd9-997a-6a2d0eefa66f	Primary tumour - solid tissue	df228c56-89ac-4122-93b3-6c0740c4ec09	ecade2c1-9de2-4b05-b30c-4c8b81c65ae1	TCGA-AA-3534-01A-01R-0821-07	2013-10-04T17:49:01Z	UNCID_2217544.d660ee4f-58f3-4fd9-997a-6a2d0eefa66f.100811_UNC7-RDR3001641_00019_FC_629GAAAXX_5.tar.gz	1705214896	8f2b3cb861f77d4405c4d509b6404c95	fb204dcc-dc93-44a1-b498-c8b31e2c02fb	https://cghub.ucsc.edu/cghub/data/analysis/download/fb204dcc-dc93-44a1-b498-c8b31e2c02fb	UNC-LCCC	ILLUMINA	Illumina Genome Analyzer II	UNCID:7-10129	100811_UNC7-RDR3001641_00019_FC_629GAAAXX_5	100811_UNC7-RDR3001641_00019_FC_629GAAAXX.5	FALSE	RNA-Seq	yes	fastq	COAD-US::df228c56-89ac-4122-93b3-6c0740c4ec09	Whitelist	Whitelist	COAD-US::df228c56-89ac-4122-93b3-6c0740c4ec09	df228c56-89ac-4122-93b3-6c0740c4ec09	female	alive	C18.2	78		0	Included	ecade2c1-9de2-4b05-b30c-4c8b81c65ae1	66701395-5a53-41bb-866b-3bbf08bc33ab	LARGE INTESTINE, (EXCL. APPENDIX)	ColoRect-AdenoCA	ENDODERM	Colon/Rectum	Adenocarcinoma	Adenocarcinoma	'8140/3
424f0f4a-48d0-4dfb-bee6-b45298d0b75d	Rectum Adenocarcinoma - TCGA, US	READ-US	DO36386	SP80271	SA420451	72802851-9340-4c5f-a90b-23b7afd7577a	d803f092-3340-485d-9964-d6554d210e2e	424f0f4a-48d0-4dfb-bee6-b45298d0b75d	Primary tumour - solid tissue	72802851-9340-4c5f-a90b-23b7afd7577a	d803f092-3340-485d-9964-d6554d210e2e	TCGA-AG-4008-01A-01R-1119-07	2013-10-04T15:18:03Z	UNCID_2217337.424f0f4a-48d0-4dfb-bee6-b45298d0b75d.100816_UNC6-RDR300211_00023_FC_629FTAAXX_6.tar.gz	1460142189	6367cde26e9d4e720f44b69a76a54fc2	74ddc787-5fe4-4245-8d58-5d0804e3a207	https://cghub.ucsc.edu/cghub/data/analysis/download/74ddc787-5fe4-4245-8d58-5d0804e3a207	UNC-LCCC	ILLUMINA	Illumina Genome Analyzer II	UNCID:7-16024	100816_UNC6-RDR300211_00023_FC_629FTAAXX_6	100816_UNC6-RDR300211_00023_FC_629FTAAXX.6	FALSE	RNA-Seq	yes	fastq	READ-US::72802851-9340-4c5f-a90b-23b7afd7577a	Whitelist	Whitelist	READ-US::72802851-9340-4c5f-a90b-23b7afd7577a	72802851-9340-4c5f-a90b-23b7afd7577a	male	alive	C18.9	63		31	Included	d803f092-3340-485d-9964-d6554d210e2e	428c100f-d7d0-4860-a8fc-2bae6a4bba95	RECTUM	ColoRect-AdenoCA	ENDODERM	Colon/Rectum	Adenocarcinoma	Adenocarcinoma	'8140/3
b2282d62-a66d-4b64-a8c6-954e2d776358	Rectum Adenocarcinoma - TCGA, US	READ-US	DO36431	SP80367	SA422777	e2d395f8-bf13-4fe4-8031-683b0eedd875	db70a6dd-de09-4ed7-916c-708b21734500	b2282d62-a66d-4b64-a8c6-954e2d776358	Primary tumour - solid tissue	e2d395f8-bf13-4fe4-8031-683b0eedd875	db70a6dd-de09-4ed7-916c-708b21734500	TCGA-AG-3890-01A-01R-1119-07	2013-10-04T14:08:02Z	UNCID_2217182.b2282d62-a66d-4b64-a8c6-954e2d776358.100819_UNC8-RDR3001640_00015_FC_6293BAAXX_3.tar.gz	1366852264	d08e6a2230e23dea0f801626a0b028f6	767f598d-2884-44d4-a05b-6f6fdb071966	https://cghub.ucsc.edu/cghub/data/analysis/download/767f598d-2884-44d4-a05b-6f6fdb071966	UNC-LCCC	ILLUMINA	Illumina Genome Analyzer II	UNCID:7-21356	100819_UNC8-RDR3001640_00015_FC_6293BAAXX_3	100819_UNC8-RDR3001640_00015_FC_6293BAAXX.3	FALSE	RNA-Seq	yes	fastq	READ-US::e2d395f8-bf13-4fe4-8031-683b0eedd875	Whitelist	Whitelist	READ-US::e2d395f8-bf13-4fe4-8031-683b0eedd875	e2d395f8-bf13-4fe4-8031-683b0eedd875	male	alive	C20	62		0	Included	db70a6dd-de09-4ed7-916c-708b21734500	03cff38d-7e29-4409-a508-749bddb1b3df	RECTUM	ColoRect-AdenoCA	ENDODERM	Colon/Rectum	Adenocarcinoma	Adenocarcinoma	'8140/3
874d730a-f299-4a0d-a582-8a1c627d1033	Rectum Adenocarcinoma - TCGA, US	READ-US	DO36459	SP80423	SA423675	1388bba1-02ba-40df-93e5-c3d58b7bbae0	3c910093-df83-485b-86ef-26a0991d9a0b	874d730a-f299-4a0d-a582-8a1c627d1033	Primary tumour - solid tissue	1388bba1-02ba-40df-93e5-c3d58b7bbae0	3c910093-df83-485b-86ef-26a0991d9a0b	TCGA-AG-4015-01A-01R-1119-07	2013-10-04T10:18:02Z	UNCID_2216696.874d730a-f299-4a0d-a582-8a1c627d1033.100823_UNC6-RDR300211_00025_FC_629GCAAXX_6.tar.gz	1836754069	051090d0d37a0900938e3971143d2b43	5e41da7a-628c-4291-b4b4-6e36205ebeaa	https://cghub.ucsc.edu/cghub/data/analysis/download/5e41da7a-628c-4291-b4b4-6e36205ebeaa	UNC-LCCC	ILLUMINA	Illumina Genome Analyzer II	UNCID:7-21522	100823_UNC6-RDR300211_00025_FC_629GCAAXX_6	100823_UNC6-RDR300211_00025_FC_629GCAAXX.6	FALSE	RNA-Seq	yes	fastq	READ-US::1388bba1-02ba-40df-93e5-c3d58b7bbae0	Whitelist	Whitelist	READ-US::1388bba1-02ba-40df-93e5-c3d58b7bbae0	1388bba1-02ba-40df-93e5-c3d58b7bbae0	female	alive	C18.9	85		0	Included	3c910093-df83-485b-86ef-26a0991d9a0b	aa06ae46-2336-4666-a3af-fc790daf8da4	RECTUM	ColoRect-AdenoCA	ENDODERM	Colon/Rectum	Adenocarcinoma	Adenocarcinoma	'8140/3
537507f7-d639-44b5-8725-2390fca5f6c1	Rectum Adenocarcinoma - TCGA, US	READ-US	DO36556	SP80615	SA426726	8feb0e8f-d09b-437d-8651-0cdecfe776bf	81ab66e0-6470-409b-aa27-846c869d2c8f	537507f7-d639-44b5-8725-2390fca5f6c1	Primary tumour - solid tissue	8feb0e8f-d09b-437d-8651-0cdecfe776bf	81ab66e0-6470-409b-aa27-846c869d2c8f	TCGA-F5-6814-01A-31R-1928-07	2013-09-14T10:32:02Z	UNCID_2184861.537507f7-d639-44b5-8725-2390fca5f6c1.130201_UNC14-SN744_0303_AC1NVMACXX_3_GTGAAA.tar.gz	6582780819	a9e9fd3e1696f46ca37c21a4caa95bab	b297d0e2-da01-4ef1-b7a8-2d19a0ff7d8c	https://cghub.ucsc.edu/cghub/data/analysis/download/b297d0e2-da01-4ef1-b7a8-2d19a0ff7d8c	UNC-LCCC	ILLUMINA	Illumina HiSeq 2000	UNCID:975937-1864318	130201_UNC14-SN744_0303_AC1NVMACXX_3_GTGAAA	130201_UNC14-SN744_0303_AC1NVMACXX_GTGAAA_L003	FALSE	RNA-Seq	yes	fastq	READ-US::8feb0e8f-d09b-437d-8651-0cdecfe776bf	Whitelist	Whitelist	READ-US::8feb0e8f-d09b-437d-8651-0cdecfe776bf	8feb0e8f-d09b-437d-8651-0cdecfe776bf	male	alive	C20	57		16	Included	81ab66e0-6470-409b-aa27-846c869d2c8f	14c5b81d-da49-4db1-9834-77711c2b1d38	RECTUM	ColoRect-AdenoCA	ENDODERM	Colon/Rectum	Adenocarcinoma	Adenocarcinoma	'8140/3
b2ee51d4-301a-47f2-9be0-de43df53cad6	Rectum Adenocarcinoma - TCGA, US	READ-US	DO36572	SP80657	SA427191	1586cb0a-081a-4364-9470-46f9d0f0167d	93b755e6-5d6e-4542-8bae-2121f44f590c	b2ee51d4-301a-47f2-9be0-de43df53cad6	Primary tumour - solid tissue	1586cb0a-081a-4364-9470-46f9d0f0167d	93b755e6-5d6e-4542-8bae-2121f44f590c	TCGA-AG-3901-01A-01R-1119-07	2013-10-04T15:24:02Z	UNCID_2217356.b2ee51d4-301a-47f2-9be0-de43df53cad6.100816_UNC6-RDR300211_00023_FC_629FTAAXX_5.tar.gz	1591008319	23b86d85f61b6aaba995eb53b14e169d	a8e54068-ae42-471b-aefc-7a6a1e515bcb	https://cghub.ucsc.edu/cghub/data/analysis/download/a8e54068-ae42-471b-aefc-7a6a1e515bcb	UNC-LCCC	ILLUMINA	Illumina Genome Analyzer II	UNCID:7-16022	100816_UNC6-RDR300211_00023_FC_629FTAAXX_5	100816_UNC6-RDR300211_00023_FC_629FTAAXX.5	FALSE	RNA-Seq	yes	fastq	READ-US::1586cb0a-081a-4364-9470-46f9d0f0167d	Whitelist	Whitelist	READ-US::1586cb0a-081a-4364-9470-46f9d0f0167d	1586cb0a-081a-4364-9470-46f9d0f0167d	female	alive	C19	67		0	Included	93b755e6-5d6e-4542-8bae-2121f44f590c	7d59205a-65ec-4341-9748-28639d82ed29	RECTUM	ColoRect-AdenoCA	ENDODERM	Colon/Rectum	Adenocarcinoma	Mucinous adenocarcinoma	'8480/3
dd96340b-cc6f-4a3f-b441-c7af1d86684e	Rectum Adenocarcinoma - TCGA, US	READ-US	DO36619	SP80754	SA428247	e5e4aa9f-6015-4d62-a088-69920d7f2500	7764db67-5d9e-4421-86c6-7151aca688d1	dd96340b-cc6f-4a3f-b441-c7af1d86684e	Primary tumour - solid tissue	e5e4aa9f-6015-4d62-a088-69920d7f2500	7764db67-5d9e-4421-86c6-7151aca688d1	TCGA-AG-3885-01A-01R-0905-07	2013-10-04T02:18:01Z	UNCID_2215361.dd96340b-cc6f-4a3f-b441-c7af1d86684e.100922_UNC7-RDR3001641_00033_FC_62GLRAAXX_8.tar.gz	1415635826	f12f1c37f5f29180f5826ef456f1ac74	a8fc9046-0897-4b22-a811-3eb025451d20	https://cghub.ucsc.edu/cghub/data/analysis/download/a8fc9046-0897-4b22-a811-3eb025451d20	UNC-LCCC	ILLUMINA	Illumina Genome Analyzer II	UNCID:7-44286	100922_UNC7-RDR3001641_00033_FC_62GLRAAXX_8	100922_UNC7-RDR3001641_00033_FC_62GLRAAXX.8	FALSE	RNA-Seq	yes	fastq	READ-US::e5e4aa9f-6015-4d62-a088-69920d7f2500	Whitelist	Whitelist	READ-US::e5e4aa9f-6015-4d62-a088-69920d7f2500	e5e4aa9f-6015-4d62-a088-69920d7f2500	female	alive	C20	71		0	Included	7764db67-5d9e-4421-86c6-7151aca688d1	bb6150f7-23e4-40f2-b466-6b6edd19c502	RECTUM	ColoRect-AdenoCA	ENDODERM	Colon/Rectum	Adenocarcinoma	Adenocarcinoma	'8140/3
9fc223be-56b9-4fde-8981-806a82045236	Rectum Adenocarcinoma - TCGA, US	READ-US	DO36710	SP80950	SA431044	db1e3104-8bfd-4353-854a-c478ba1f7d07	1b1ef856-ea45-4857-8b4b-c4330fa930d8	9fc223be-56b9-4fde-8981-806a82045236	Primary tumour - solid tissue	db1e3104-8bfd-4353-854a-c478ba1f7d07	1b1ef856-ea45-4857-8b4b-c4330fa930d8	TCGA-AG-3582-01A-01R-0821-07	2013-10-04T02:08:01Z	UNCID_2215330.9fc223be-56b9-4fde-8981-806a82045236.100914_UNC8-RDR3001640_00029_FC_62HPTAAXX_2.tar.gz	1286195564	5189ee1335d01d0b0ba335f1fa13f9d7	1640cb63-012e-4d4e-b569-aea95740c1c9	https://cghub.ucsc.edu/cghub/data/analysis/download/1640cb63-012e-4d4e-b569-aea95740c1c9	UNC-LCCC	ILLUMINA	Illumina Genome Analyzer II	UNCID:7-50673	100914_UNC8-RDR3001640_00029_FC_62HPTAAXX_2	100914_UNC8-RDR3001640_00029_FC_62HPTAAXX.2	FALSE	RNA-Seq	yes	fastq	READ-US::db1e3104-8bfd-4353-854a-c478ba1f7d07	Whitelist	Whitelist	READ-US::db1e3104-8bfd-4353-854a-c478ba1f7d07	db1e3104-8bfd-4353-854a-c478ba1f7d07	male	alive	C18.9	75		31	Included	1b1ef856-ea45-4857-8b4b-c4330fa930d8	9fc223be-56b9-4fde-8981-806a82045236	RECTUM	ColoRect-AdenoCA	ENDODERM	Colon/Rectum	Adenocarcinoma	Adenocarcinoma	'8140/3
bd33fafa-9922-4efe-9e1d-c8d8f6b8e7cc	Rectum Adenocarcinoma - TCGA, US	READ-US	DO36801	SP81137	SA419669	10290e91-9784-4f94-8daa-b5d9a8b0efb9	effca0f1-e81d-47cd-8287-392a2b6ab786	bd33fafa-9922-4efe-9e1d-c8d8f6b8e7cc	Primary tumour - solid tissue	10290e91-9784-4f94-8daa-b5d9a8b0efb9	effca0f1-e81d-47cd-8287-392a2b6ab786	TCGA-AG-3593-01A-01R-0821-07	2013-10-04T01:28:02Z	UNCID_2215266.bd33fafa-9922-4efe-9e1d-c8d8f6b8e7cc.100914_UNC8-RDR3001640_00029_FC_62HPTAAXX_7.tar.gz	1720607838	93014b45292e38ecd13cddf83526bd28	9ee80518-0c9f-4d2e-acd0-70253ecc8fa1	https://cghub.ucsc.edu/cghub/data/analysis/download/9ee80518-0c9f-4d2e-acd0-70253ecc8fa1	UNC-LCCC	ILLUMINA	Illumina Genome Analyzer II	UNCID:7-50683	100914_UNC8-RDR3001640_00029_FC_62HPTAAXX_7	100914_UNC8-RDR3001640_00029_FC_62HPTAAXX.7	FALSE	RNA-Seq	yes	fastq	READ-US::10290e91-9784-4f94-8daa-b5d9a8b0efb9	Whitelist	Whitelist	READ-US::10290e91-9784-4f94-8daa-b5d9a8b0efb9	10290e91-9784-4f94-8daa-b5d9a8b0efb9	female	alive	C19	72		0	Included	effca0f1-e81d-47cd-8287-392a2b6ab786	faff4626-615b-416a-b7a6-9d177dcc94a9	RECTUM	ColoRect-AdenoCA	ENDODERM	Colon/Rectum	Adenocarcinoma	Adenocarcinoma	'8140/3
974b1fa9-8ee7-4f02-b0ff-221fc98abe5f	Rectum Adenocarcinoma - TCGA, US	READ-US	DO36945	SP81440	SA422403	0bb786ee-07cf-4853-9b49-ec95cd14e282	ae3c8931-c06f-466a-b6bf-440007e13387	974b1fa9-8ee7-4f02-b0ff-221fc98abe5f	Primary tumour - solid tissue	0bb786ee-07cf-4853-9b49-ec95cd14e282	ae3c8931-c06f-466a-b6bf-440007e13387	TCGA-AG-A032-01A-01R-A00A-07	2013-10-04T09:18:02Z	UNCID_2216589.974b1fa9-8ee7-4f02-b0ff-221fc98abe5f.100831_UNC2-RDR300275_00022_FC_62ERGAAXX_6.tar.gz	1732914030	8a3bf8937ca18ac2b0525d096d734af9	78359d0d-32d4-4df8-bef1-667127e96519	https://cghub.ucsc.edu/cghub/data/analysis/download/78359d0d-32d4-4df8-bef1-667127e96519	UNC-LCCC	ILLUMINA	Illumina Genome Analyzer II	UNCID:7-26403	100831_UNC2-RDR300275_00022_FC_62ERGAAXX_6	100831_UNC2-RDR300275_00022_FC_62ERGAAXX.6	TRUE	RNA-Seq	yes	fastq	READ-US::0bb786ee-07cf-4853-9b49-ec95cd14e282	Whitelist	Whitelist	READ-US::0bb786ee-07cf-4853-9b49-ec95cd14e282	0bb786ee-07cf-4853-9b49-ec95cd14e282	male	alive	C20	68		31	Included	ae3c8931-c06f-466a-b6bf-440007e13387	cd3d7559-b583-4474-81df-4bf9232de3c2	RECTUM	ColoRect-AdenoCA	ENDODERM	Colon/Rectum	Adenocarcinoma	Adenocarcinoma	'8140/3
a7fa7e33-58e4-4463-b697-61a9c58bf9e1	Rectum Adenocarcinoma - TCGA, US	READ-US	DO36969	SP81494	SA422849	830fd359-abd4-4c99-89e4-2d6bb9ce5637	ce252c3d-5cf3-46bc-a181-3714d1c65e4e	a7fa7e33-58e4-4463-b697-61a9c58bf9e1	Primary tumour - solid tissue	830fd359-abd4-4c99-89e4-2d6bb9ce5637	ce252c3d-5cf3-46bc-a181-3714d1c65e4e	TCGA-AF-2691-01A-01R-0821-07	2013-10-03T18:39:02Z	UNCID_2214629.a7fa7e33-58e4-4463-b697-61a9c58bf9e1.100914_UNC6-RDR300211_00031_FC_62HRAAAXX_2.tar.gz	1902843444	a02c35b12a486091ba5557786aa806cc	bfef03c1-8e21-451d-a67f-939971915c6f	https://cghub.ucsc.edu/cghub/data/analysis/download/bfef03c1-8e21-451d-a67f-939971915c6f	UNC-LCCC	ILLUMINA	Illumina Genome Analyzer II	UNCID:7-47115	100914_UNC6-RDR300211_00031_FC_62HRAAAXX_2	100914_UNC6-RDR300211_00031_FC_62HRAAAXX.2	FALSE	RNA-Seq	yes	fastq	READ-US::830fd359-abd4-4c99-89e4-2d6bb9ce5637	Whitelist	Whitelist	READ-US::830fd359-abd4-4c99-89e4-2d6bb9ce5637	830fd359-abd4-4c99-89e4-2d6bb9ce5637	female	alive	C19	48		323	Included	ce252c3d-5cf3-46bc-a181-3714d1c65e4e	a7fa7e33-58e4-4463-b697-61a9c58bf9e1	RECTUM	ColoRect-AdenoCA	ENDODERM	Colon/Rectum	Adenocarcinoma	Adenocarcinoma	'8140/3
3a5a0fa3-1cbd-4123-a217-e5644dbbddde	Rectum Adenocarcinoma - TCGA, US	READ-US	DO37074	SP81711	SA424758	8e00e7e7-ffaf-44f0-91a7-172671f18e08	e6fc3f28-1de1-4587-9e0e-0861323e6772	3a5a0fa3-1cbd-4123-a217-e5644dbbddde	Primary tumour - solid tissue	8e00e7e7-ffaf-44f0-91a7-172671f18e08	e6fc3f28-1de1-4587-9e0e-0861323e6772	TCGA-AG-4007-01A-01R-1119-07	2013-10-04T10:28:02Z	UNCID_2216739.3a5a0fa3-1cbd-4123-a217-e5644dbbddde.100823_UNC6-RDR300211_00025_FC_629GCAAXX_5.tar.gz	1673190629	44244b584cc80e22114b116d37919806	f237b64b-3102-4b09-85cd-cb4f025598e4	https://cghub.ucsc.edu/cghub/data/analysis/download/f237b64b-3102-4b09-85cd-cb4f025598e4	UNC-LCCC	ILLUMINA	Illumina Genome Analyzer II	UNCID:7-21520	100823_UNC6-RDR300211_00025_FC_629GCAAXX_5	100823_UNC6-RDR300211_00025_FC_629GCAAXX.5	FALSE	RNA-Seq	yes	fastq	READ-US::8e00e7e7-ffaf-44f0-91a7-172671f18e08	Whitelist	Whitelist	READ-US::8e00e7e7-ffaf-44f0-91a7-172671f18e08	8e00e7e7-ffaf-44f0-91a7-172671f18e08	male	alive	C18.9	87		31	Included	e6fc3f28-1de1-4587-9e0e-0861323e6772	3a5a0fa3-1cbd-4123-a217-e5644dbbddde	RECTUM	ColoRect-AdenoCA	ENDODERM	Colon/Rectum	Adenocarcinoma	Adenocarcinoma	'8140/3
932c2e20-510c-4aed-879e-b69d90710b64	Rectum Adenocarcinoma - TCGA, US	READ-US	DO37138	SP81840	SA426043	e6827400-0d95-46b0-8874-6ce9e9d5011b	da1ca84f-6c55-4536-9449-3c87e51ef85a	932c2e20-510c-4aed-879e-b69d90710b64	Primary tumour - solid tissue	e6827400-0d95-46b0-8874-6ce9e9d5011b	da1ca84f-6c55-4536-9449-3c87e51ef85a	TCGA-AG-3727-01A-01R-0905-07	2013-10-04T03:07:02Z	UNCID_2215493.932c2e20-510c-4aed-879e-b69d90710b64.100922_UNC7-RDR3001641_00033_FC_62GLRAAXX_2.tar.gz	1383536993	78dd3a32dac7a28cb390233b75a3d682	e9e3068c-b5c9-47cc-a0c6-1359e82cfb5a	https://cghub.ucsc.edu/cghub/data/analysis/download/e9e3068c-b5c9-47cc-a0c6-1359e82cfb5a	UNC-LCCC	ILLUMINA	Illumina Genome Analyzer II	UNCID:7-44274	100922_UNC7-RDR3001641_00033_FC_62GLRAAXX_2	100922_UNC7-RDR3001641_00033_FC_62GLRAAXX.2	TRUE	RNA-Seq	yes	fastq	READ-US::e6827400-0d95-46b0-8874-6ce9e9d5011b	Whitelist	Whitelist	READ-US::e6827400-0d95-46b0-8874-6ce9e9d5011b	e6827400-0d95-46b0-8874-6ce9e9d5011b	female	alive	C19	78		30	Included	da1ca84f-6c55-4536-9449-3c87e51ef85a	932c2e20-510c-4aed-879e-b69d90710b64	RECTUM	ColoRect-AdenoCA	ENDODERM	Colon/Rectum	Adenocarcinoma	Adenocarcinoma	'8140/3
2ee1e0d0-79f9-4e02-be27-773ee4b88320	Rectum Adenocarcinoma - TCGA, US	READ-US	DO37259	SP82087	SA428312	9af35239-ffb9-4d4f-889e-f743da271eef	03b40342-3cce-4a45-b2ec-8855aeb85100	2ee1e0d0-79f9-4e02-be27-773ee4b88320	Primary tumour - solid tissue	9af35239-ffb9-4d4f-889e-f743da271eef	03b40342-3cce-4a45-b2ec-8855aeb85100	TCGA-AG-3896-01A-01R-1119-07	2013-10-04T13:38:02Z	UNCID_2217126.2ee1e0d0-79f9-4e02-be27-773ee4b88320.100819_UNC8-RDR3001640_00015_FC_6293BAAXX_7.tar.gz	1591636956	875640982442edb5c8804f84a40f750c	16996d19-a008-453e-bacd-cde14c36624e	https://cghub.ucsc.edu/cghub/data/analysis/download/16996d19-a008-453e-bacd-cde14c36624e	UNC-LCCC	ILLUMINA	Illumina Genome Analyzer II	UNCID:7-21364	100819_UNC8-RDR3001640_00015_FC_6293BAAXX_7	100819_UNC8-RDR3001640_00015_FC_6293BAAXX.7	FALSE	RNA-Seq	yes	fastq	READ-US::9af35239-ffb9-4d4f-889e-f743da271eef	Whitelist	Whitelist	READ-US::9af35239-ffb9-4d4f-889e-f743da271eef	9af35239-ffb9-4d4f-889e-f743da271eef	female	alive	C20	85		31	Included	03b40342-3cce-4a45-b2ec-8855aeb85100	2ee1e0d0-79f9-4e02-be27-773ee4b88320	RECTUM	ColoRect-AdenoCA	ENDODERM	Colon/Rectum	Adenocarcinoma	Adenocarcinoma	'8140/3
28904a18-b1fc-4d2f-8cd5-3f7ff759dac1	Rectum Adenocarcinoma - TCGA, US	READ-US	DO37267	SP82103	SA428555	0eda7373-8335-455f-b90a-8c3540f28088	da897a5d-b2cc-419f-acd7-473b4928c5d5	28904a18-b1fc-4d2f-8cd5-3f7ff759dac1	Primary tumour - solid tissue	0eda7373-8335-455f-b90a-8c3540f28088	da897a5d-b2cc-419f-acd7-473b4928c5d5	TCGA-AG-3574-01A-01R-0821-07	2013-10-03T18:25:02Z	UNCID_2214616.28904a18-b1fc-4d2f-8cd5-3f7ff759dac1.100914_UNC6-RDR300211_00031_FC_62HRAAAXX_5.tar.gz	2133726698	81ef97738c25345285d6e482750e4edf	0e7acc13-fb8d-4ccc-b1d4-4ccc24417ead	https://cghub.ucsc.edu/cghub/data/analysis/download/0e7acc13-fb8d-4ccc-b1d4-4ccc24417ead	UNC-LCCC	ILLUMINA	Illumina Genome Analyzer II	UNCID:7-47121	100914_UNC6-RDR300211_00031_FC_62HRAAAXX_5	100914_UNC6-RDR300211_00031_FC_62HRAAAXX.5	FALSE	RNA-Seq	yes	fastq	READ-US::0eda7373-8335-455f-b90a-8c3540f28088	Whitelist	Whitelist	READ-US::0eda7373-8335-455f-b90a-8c3540f28088	0eda7373-8335-455f-b90a-8c3540f28088	female	alive	C20	89		0	Included	da897a5d-b2cc-419f-acd7-473b4928c5d5	28904a18-b1fc-4d2f-8cd5-3f7ff759dac1	RECTUM	ColoRect-AdenoCA	ENDODERM	Colon/Rectum	Adenocarcinoma	Adenocarcinoma	'8140/3
52a9c93c-8753-4bfd-87d6-1a63a6e280af	Colon Adenocarcinoma - TCGA, US	COAD-US	DO219106	SP119755	SA547733	9f45a227-1fd5-478c-a194-4a5c61b68cc3	d8dce266-1073-4bf2-a714-748e7e942635	52a9c93c-8753-4bfd-87d6-1a63a6e280af	Primary tumour - solid tissue	9f45a227-1fd5-478c-a194-4a5c61b68cc3	d8dce266-1073-4bf2-a714-748e7e942635	d8dce266-1073-4bf2-a714-748e7e942635	08/01/13 11:01 AM	UNCID_2167544.52a9c93c-8753-4bfd-87d6-1a63a6e280af.130718_UNC11-SN627_0315_AD2AVLACXX_2_GTCCGC.tar.gz		d72c79f496b7e1aabfae5d5e18cba913	b2afa56a-6c9f-4aad-9280-8cd04aeea306	https://cghub.ucsc.edu/cghub/data/analysis/download/b2afa56a-6c9f-4aad-9280-8cd04aeea306	UNC-LCCC	ILLUMINA	Illumina HiSeq 2000	UNCID:975937-2122676	130718_UNC11-SN627_0315_AD2AVLACXX_2_GTCCGC	130718_UNC11-SN627_0315_AD2AVLACXX_GTCCGC_L002	FALSE	RNA-Seq	yes	fastq	COAD-US::9f45a227-1fd5-478c-a194-4a5c61b68cc3	Whitelist	Whitelist	COAD-US::9f45a227-1fd5-478c-a194-4a5c61b68cc3	9f45a227-1fd5-478c-a194-4a5c61b68cc3	female	alive	C18.0	55		399	Included	d8dce266-1073-4bf2-a714-748e7e942635	4cfb0aee-6661-478a-8694-9d8ba15e46b7	LARGE INTESTINE, (EXCL. APPENDIX)	ColoRect-AdenoCA	ENDODERM	Colon/Rectum	Adenocarcinoma	Adenocarcinoma, mucinous	'8480/3
[truncated: 10 more columns]
